# Supplementary material for: A Machine Learning Approach for Identifying People With Neuroinfectious Diseases in Electronic Health Records: Algorithm Development and Validation
Source: JMIR Med Inform. 2025 Aug 29;13:e63157. doi: 10.2196/63157 (PMC12396800; doi:10.2196/63157)
Supplement: Multimedia Appendix 1 [file medinform-v13-e63157-s001.xlsx]

## Sheet: ICD 10
A01.01	Typhoid meningitis
A02.21	Salmonella meningitis
A17.0	Tuberculous meningitis
A17.82	Tuberculous meningoencephalitis
A20.3	Plague meningitis
A22.8	Other forms of anthrax
A27.81	Aseptic meningitis in leptospirosis
A32.11	Listerial meningitis
A32.12	Listerial meningoencephalitis
A39.0	Meningococcal meningitis
A39.81	Meningococcal encephalitis
A42.81	Actinomycotic meningitis
A42.82	Actinomycotic encephalitis
A50.40	Late congenital neurosyphilis, unspecified
A50.41	Late congenital syphilitic meningitis
A50.42	Late congenital syphilitic encephalitis
A50.49	Other late congenital neurosyphilis
A51.41	Secondary syphilitic meningitis
A52.10	Symptomatic neurosyphilis, unspecified
A52.11	Tabes dorsalis
A52.12	Other cerebrospinal syphilis
A52.13	Late syphilitic meningitis
A52.14	Late syphilitic encephalitis
A52.15	Late syphilitic neuropathy
A52.19	Other symptomatic neurosyphilis
A52.2	Asymptomatic neurosyphilis
A52.3	Neurosyphilis, unspecified
A54.81	Gonococcal meningitis
A69.21	Meningitis due to Lyme disease
A69.22	Other neurologic disorders in Lyme disease
A81.1	Subacute sclerosing panencephalitis
A81.2	Progressive multifocal leukoencephalopathy
A81.89	Other atypical virus infections of central nervous system
A81.9	Atypical virus infection of central nervous system, unspecified
A83.0	Japanese encephalitis
A83.1	Western equine encephalitis
A83.2	Eastern equine encephalitis
A83.3	St Louis encephalitis
A83.4	Australian encephalitis
A83.5	California encephalitis
A83.6	Rocio virus disease
A83.8	Other mosquito-borne viral encephalitis
A83.9	Mosquito-borne viral encephalitis, unspecified
A84.0	Far Eastern tick-borne encephalitis [Russian spring-summer encephalitis]
A84.1	Central European tick-borne encephalitis
A84.81	Powassan virus disease
A84.89	Other tick-borne viral encephalitis
A84.9	Tick-borne viral encephalitis, unspecified
A85.0	Enteroviral encephalitis
A85.1	Adenoviral encephalitis
A85.2	Arthropod-borne viral encephalitis, unspecified
A85.8	Other specified viral encephalitis
A86	Unspecified viral encephalitis
A87.0	Enteroviral meningitis
A87.1	Adenoviral meningitis
A87.2	Lymphocytic choriomeningitis
A87.8	Other viral meningitis
A87.9	Viral meningitis, unspecified
A88.0	Enteroviral exanthematous fever [Boston exanthem]
A88.8	Other specified viral infections of central nervous system
A89	Unspecified viral infection of central nervous system
A92.2	Venezuelan equine fever
A92.31	West Nile virus infection with encephalitis
B00.3	Herpesviral meningitis
B00.4	Herpesviral encephalitis
B01.0	Varicella meningitis
B01.11	Varicella encephalitis and encephalomyelitis
B02.0	Zoster encephalitis
B02.1	Zoster meningitis
B05.0	Measles complicated by encephalitis
B05.1	Measles complicated by meningitis
B06.01	Rubella encephalitis
B06.02	Rubella meningitis
B10.01	Human herpesvirus 6 encephalitis
B10.09	Other human herpesvirus encephalitis
B25.8	Other cytomegaloviral diseases
B26.1	Mumps meningitis
B26.2	Mumps encephalitis
B27.02	Gammaherpesviral mononucleosis with meningitis
B27.12	Cytomegaloviral mononucleosis with meningitis
B27.82	Other infectious mononucleosis with meningitis
B27.92	Infectious mononucleosis, unspecified with meningitis
B37.5	Candidal meningitis
B38.4	Coccidioidomycosis meningitis
B40.81	Blastomycotic meningoencephalitis
B42.81	Cerebral sporotrichosis
B45.1	Cerebral cryptococcosis
B57.41	Meningitis in Chagas' disease
B57.42	Meningoencephalitis in Chagas' disease
B58.2	Toxoplasma meningoencephalitis
B60.11	Meningoencephalitis due to Acanthamoeba (culbertsoni)
B60.2	Naegleriasis
B69.0	Cysticercosis of central nervous system
B83.2	Angiostrongyliasis due to Parastrongylus cantonensis
D86.81	Sarcoid meningitis
G00.0	Hemophilus meningitis
G00.1	Pneumococcal meningitis
G00.2	Streptococcal meningitis
G00.3	Staphylococcal meningitis
G00.8	Other bacterial meningitis
G00.9	Bacterial meningitis, unspecified
G01	Meningitis in bacterial diseases classified elsewhere
G02	Meningitis in other infectious and parasitic diseases classified elsewhere
G03.0	Nonpyogenic meningitis
G03.1	Chronic meningitis
G03.2	Benign recurrent meningitis [Mollaret]
G03.8	Meningitis due to other specified causes
G03.9	Meningitis, unspecified
G04.2	Bacterial meningoencephalitis and meningomyelitis, not elsewhere classified
G04.30	Acute necrotizing hemorrhagic encephalopathy, unspecified
G04.81	Other encephalitis and encephalomyelitis
G36.1	Acute and subacute hemorrhagic leukoencephalitis [Hurst]

## Sheet: ICD 9
3.21	Salmonella meningitis
13	Tuberculous meningitis, unspecified
13.01	Tuberculous meningitis, bacteriological or histological examination not done
13.02	Tuberculous meningitis, bacteriological or histological examination unknown (at present)
13.03	Tuberculous meningitis, tubercle bacilli found (in sputum) by microscopy
13.04	Tuberculous meningitis, tubercle bacilli not found (in sputum) by microscopy, but found by bacterial culture
13.05	Tuberculous meningitis, tubercle bacilli not found by bacteriological examination, but tuberculosis confirmed histologically
13.06	Tuberculous meningitis, tubercle bacilli not found by bacteriological or histological examination, but tuberculosis confirmed by other methods [inoculation of animals]
13.6	Tuberculous encephalitis or myelitis, unspecified
13.61	Tuberculous encephalitis or myelitis, bacteriological or histological examination not done
13.62	Tuberculous encephalitis or myelitis, bacteriological or histological examination unknown (at present)
13.63	Tuberculous encephalitis or myelitis, tubercle bacilli found (in sputum) by microscopy
13.64	Tuberculous encephalitis or myelitis, tubercle bacilli not found (in sputum) by microscopy, but found by bacterial culture
13.65	Tuberculous encephalitis or myelitis, tubercle bacilli not found by bacteriological examination, but tuberculosis confirmed histologically
13.66	Tuberculous encephalitis or myelitis, tubercle bacilli not found by bacteriological or histological examination, but tuberculosis confirmed by other methods [inoculation of animals]
36	Meningococcal meningitis
36.1	Meningococcal encephalitis
46.2	Subacute sclerosing panencephalitis
47	Meningitis due to coxsackie virus
47.1	Meningitis due to echo virus
47.8	Other specified viral meningitis
47.9	Unspecified viral meningitis
49	Lymphocytic choriomeningitis
49.1	Meningitis due to adenovirus
52	Postvaricella encephalitis
53	Herpes zoster with meningitis
54.3	Herpetic meningoencephalitis
54.72	Herpes simplex meningitis
55	Postmeasles encephalitis
58.21	Human herpesvirus 6 encephalitis
58.29	Other human herpesvirus encephalitis
62	Japanese encephalitis
62.1	Western equine encephalitis
62.2	Eastern equine encephalitis
62.3	St. Louis encephalitis
62.4	Australian encephalitis
62.5	California virus encephalitis
62.8	Other specified mosquito-borne viral encephalitis
62.9	Mosquito-borne viral encephalitis, unspecified
63	Russian spring-summer [taiga] encephalitis
63.2	Central european encephalitis
63.8	Other specified tick-borne viral encephalitis
63.9	Tick-borne viral encephalitis, unspecified
66.41	West Nile Fever with encephalitis
72.1	Mumps meningitis
72.2	Mumps encephalitis
90.41	Congenital syphilitic encephalitis
90.42	Congenital syphilitic meningitis
91.81	Acute syphilitic meningitis (secondary)
94.2	Syphilitic meningitis
94.81	Syphilitic encephalitis
98.82	Gonococcal meningitis
112.83	Candidal meningitis
114.2	Coccidioidal meningitis
115.01	Infection by Histoplasma capsulatum, meningitis
115.11	Infection by Histoplasma duboisii, meningitis
115.91	Histoplasmosis, unspecified, meningitis
123.1	Cysticercosis
130	Meningoencephalitis due to toxoplasmosis
139	Late effects of viral encephalitis
320	Hemophilus meningitis
320.1	Pneumococcal meningitis
320.2	Streptococcal meningitis
320.3	Staphylococcal meningitis
320.7	Meningitis in other bacterial diseases classified elsewhere
320.81	Anaerobic meningitis
320.82	Meningitis due to gram-negative bacteria, not elsewhere classified
320.89	Meningitis due to other specified bacteria
320.9	Meningitis due to unspecified bacterium
321	Cryptococcal meningitis
321.1	Meningitis in other fungal diseases
321.2	Meningitis due to viruses not elsewhere classified
321.3	Meningitis due to trypanosomiasis
321.4	Meningitis in sarcoidosis
321.8	Meningitis due to other nonbacterial organisms classified elsewhere
322	Nonpyogenic meningitis
322.1	Eosinophilic meningitis
322.2	Chronic meningitis
322.9	Meningitis, unspecified
323.01	Encephalitis and encephalomyelitis in viral diseases classified elsewhere
323.1	Encephalitis, myelitis, and encephalomyelitis in rickettsial diseases classified elsewhere
323.2	Encephalitis, myelitis, and encephalomyelitis in protozoal diseases classified elsewhere
323.41	Other encephalitis and encephalomyelitis due to other infections classified elsewhere
323.51	Encephalitis and encephalomyelitis following immunization procedures
323.52	Myelitis following immunization procedures
323.61	Infectious acute disseminated encephalomyelitis (ADEM)
323.62	Other postinfectious encephalitis and encephalomyelitis
323.71	Toxic encephalitis and encephalomyelitis
323.81	Other causes of encephalitis and encephalomyelitis
323.9	Unspecified causes of encephalitis, myelitis, and encephalomyelitis
341.8	Other demyelinating diseases of central nervous system
997.09	Other nervous system complications
