# Supplementary material for: A Machine Learning Approach for Identifying People With Neuroinfectious Diseases in Electronic Health Records: Algorithm Development and Validation
Source: JMIR Med Inform. 2025 Aug 29;13:e63157. doi: 10.2196/63157 (PMC12396800; doi:10.2196/63157)
Supplement: Multimedia Appendix 2 [file medinform-v13-e63157-s002.xlsx]

## Sheet: Multimedia_Appendix2_pos_expres
infectious(?!(?:[^.|:|____]{0,20}\1))([^.|:|____]{0,20})infectious
infectious(?!(?:[^.|:|____]{0,20}\1))([^.|:|____]{0,20})confusion
infectious(?!(?:[^.|:|____]{0,20}\1))([^.|:|____]{0,20})confuse
infectious(?!(?:[^.|:|____]{0,20}\1))([^.|:|____]{0,20})\bams\b
infectious(?!(?:[^.|:|____]{0,20}\1))([^.|:|____]{0,20})\bmental\b
infectious(?!(?:[^.|:|____]{0,20}\1))([^.|:|____]{0,20})Typhoid
infectious(?!(?:[^.|:|____]{0,20}\1))([^.|:|____]{0,20})Salmonella
infectious(?!(?:[^.|:|____]{0,20}\1))([^.|:|____]{0,20})tuberculoma
infectious(?!(?:[^.|:|____]{0,20}\1))([^.|:|____]{0,20})Tuberculous
infectious(?!(?:[^.|:|____]{0,20}\1))([^.|:|____]{0,20})Tubercul
infectious(?!(?:[^.|:|____]{0,20}\1))([^.|:|____]{0,20})Listerial cerebral arteritis
infectious(?!(?:[^.|:|____]{0,20}\1))([^.|:|____]{0,20})Listeria
infectious(?!(?:[^.|:|____]{0,20}\1))([^.|:|____]{0,20})Meningococcal
infectious(?!(?:[^.|:|____]{0,20}\1))([^.|:|____]{0,20})Meningoco
infectious(?!(?:[^.|:|____]{0,20}\1))([^.|:|____]{0,20})Actinomycotic
infectious(?!(?:[^.|:|____]{0,20}\1))([^.|:|____]{0,20})Actinomyco
infectious(?!(?:[^.|:|____]{0,20}\1))([^.|:|____]{0,20})Neurosyphilis
infectious(?!(?:[^.|:|____]{0,20}\1))([^.|:|____]{0,20})Gumma
infectious(?!(?:[^.|:|____]{0,20}\1))([^.|:|____]{0,20})syphilitic
infectious(?!(?:[^.|:|____]{0,20}\1))([^.|:|____]{0,20})Syphilis
infectious(?!(?:[^.|:|____]{0,20}\1))([^.|:|____]{0,20})syphili
infectious(?!(?:[^.|:|____]{0,20}\1))([^.|:|____]{0,20})anthrax
infectious(?!(?:[^.|:|____]{0,20}\1))([^.|:|____]{0,20})Aseptic
infectious(?!(?:[^.|:|____]{0,20}\1))([^.|:|____]{0,20})leptospirosis
infectious(?!(?:[^.|:|____]{0,20}\1))([^.|:|____]{0,20})leptospir
infectious(?!(?:[^.|:|____]{0,20}\1))([^.|:|____]{0,20})Plague
infectious(?!(?:[^.|:|____]{0,20}\1))([^.|:|____]{0,20})Gonococc
infectious(?!(?:[^.|:|____]{0,20}\1))([^.|:|____]{0,20})Lyme
infectious(?!(?:[^.|:|____]{0,20}\1))([^.|:|____]{0,20})virus infection
infectious(?!(?:[^.|:|____]{0,20}\1))([^.|:|____]{0,20})viral infections
infectious(?!(?:[^.|:|____]{0,20}\1))([^.|:|____]{0,20})virus
infectious(?!(?:[^.|:|____]{0,20}\1))([^.|:|____]{0,20})viral
infectious(?!(?:[^.|:|____]{0,20}\1))([^.|:|____]{0,20})Nonbacterial
infectious(?!(?:[^.|:|____]{0,20}\1))([^.|:|____]{0,20})bacterial
infectious(?!(?:[^.|:|____]{0,20}\1))([^.|:|____]{0,20})bacteria
infectious(?!(?:[^.|:|____]{0,20}\1))([^.|:|____]{0,20})Mosquito
infectious(?!(?:[^.|:|____]{0,20}\1))([^.|:|____]{0,20})Japanese
infectious(?!(?:[^.|:|____]{0,20}\1))([^.|:|____]{0,20})Venezuelan equine
infectious(?!(?:[^.|:|____]{0,20}\1))([^.|:|____]{0,20})Western equine
infectious(?!(?:[^.|:|____]{0,20}\1))([^.|:|____]{0,20})Eastern equine
infectious(?!(?:[^.|:|____]{0,20}\1))([^.|:|____]{0,20})equine
infectious(?!(?:[^.|:|____]{0,20}\1))([^.|:|____]{0,20})St Louis
infectious(?!(?:[^.|:|____]{0,20}\1))([^.|:|____]{0,20})Australian
infectious(?!(?:[^.|:|____]{0,20}\1))([^.|:|____]{0,20})Kunjin
infectious(?!(?:[^.|:|____]{0,20}\1))([^.|:|____]{0,20})California
infectious(?!(?:[^.|:|____]{0,20}\1))([^.|:|____]{0,20})La Crosse
infectious(?!(?:[^.|:|____]{0,20}\1))([^.|:|____]{0,20})Rocio
infectious(?!(?:[^.|:|____]{0,20}\1))([^.|:|____]{0,20})Far Eastern tick-borne
infectious(?!(?:[^.|:|____]{0,20}\1))([^.|:|____]{0,20})Central European tick-borne
infectious(?!(?:[^.|:|____]{0,20}\1))([^.|:|____]{0,20})\/bTick\/b
infectious(?!(?:[^.|:|____]{0,20}\1))([^.|:|____]{0,20})Powassan
infectious(?!(?:[^.|:|____]{0,20}\1))([^.|:|____]{0,20})Louping
infectious(?!(?:[^.|:|____]{0,20}\1))([^.|:|____]{0,20})Enteroviral
infectious(?!(?:[^.|:|____]{0,20}\1))([^.|:|____]{0,20})Enterovirus
infectious(?!(?:[^.|:|____]{0,20}\1))([^.|:|____]{0,20})Adenoviral
infectious(?!(?:[^.|:|____]{0,20}\1))([^.|:|____]{0,20})Adenovirus
infectious(?!(?:[^.|:|____]{0,20}\1))([^.|:|____]{0,20})Arthropod
infectious(?!(?:[^.|:|____]{0,20}\1))([^.|:|____]{0,20})Lymphocytic
infectious(?!(?:[^.|:|____]{0,20}\1))([^.|:|____]{0,20})exanthem
infectious(?!(?:[^.|:|____]{0,20}\1))([^.|:|____]{0,20})West Nile
infectious(?!(?:[^.|:|____]{0,20}\1))([^.|:|____]{0,20})Herpesviral
infectious(?!(?:[^.|:|____]{0,20}\1))([^.|:|____]{0,20})HSV
infectious(?!(?:[^.|:|____]{0,20}\1))([^.|:|____]{0,20})Herpes Zoster
infectious(?!(?:[^.|:|____]{0,20}\1))([^.|:|____]{0,20})HZV
infectious(?!(?:[^.|:|____]{0,20}\1))([^.|:|____]{0,20})Shingle
infectious(?!(?:[^.|:|____]{0,20}\1))([^.|:|____]{0,20})Zoster
infectious(?!(?:[^.|:|____]{0,20}\1))([^.|:|____]{0,20})herpesvirus
infectious(?!(?:[^.|:|____]{0,20}\1))([^.|:|____]{0,20})HHS
infectious(?!(?:[^.|:|____]{0,20}\1))([^.|:|____]{0,20})Herpes
infectious(?!(?:[^.|:|____]{0,20}\1))([^.|:|____]{0,20})Varicella
infectious(?!(?:[^.|:|____]{0,20}\1))([^.|:|____]{0,20})Postchickenpox
infectious(?!(?:[^.|:|____]{0,20}\1))([^.|:|____]{0,20})Post chickenpox
infectious(?!(?:[^.|:|____]{0,20}\1))([^.|:|____]{0,20})Post-chickenpox
infectious(?!(?:[^.|:|____]{0,20}\1))([^.|:|____]{0,20})chickenpox
infectious(?!(?:[^.|:|____]{0,20}\1))([^.|:|____]{0,20})chicken pox
infectious(?!(?:[^.|:|____]{0,20}\1))([^.|:|____]{0,20})Rubella
infectious(?!(?:[^.|:|____]{0,20}\1))([^.|:|____]{0,20})Postmeasle
infectious(?!(?:[^.|:|____]{0,20}\1))([^.|:|____]{0,20})Measle
infectious(?!(?:[^.|:|____]{0,20}\1))([^.|:|____]{0,20})cytomegaloviral
infectious(?!(?:[^.|:|____]{0,20}\1))([^.|:|____]{0,20})cytomegalovirus
infectious(?!(?:[^.|:|____]{0,20}\1))([^.|:|____]{0,20})CMV
infectious(?!(?:[^.|:|____]{0,20}\1))([^.|:|____]{0,20})Mumps
infectious(?!(?:[^.|:|____]{0,20}\1))([^.|:|____]{0,20})Mump
infectious(?!(?:[^.|:|____]{0,20}\1))([^.|:|____]{0,20})Gammaherpesviral
infectious(?!(?:[^.|:|____]{0,20}\1))([^.|:|____]{0,20})infectious mononucleosis
infectious(?!(?:[^.|:|____]{0,20}\1))([^.|:|____]{0,20})mononucleosis
infectious(?!(?:[^.|:|____]{0,20}\1))([^.|:|____]{0,20})Candida
infectious(?!(?:[^.|:|____]{0,20}\1))([^.|:|____]{0,20})Coccidioidomyco
infectious(?!(?:[^.|:|____]{0,20}\1))([^.|:|____]{0,20})Blastomyco
infectious(?!(?:[^.|:|____]{0,20}\1))([^.|:|____]{0,20})sporotricho
infectious(?!(?:[^.|:|____]{0,20}\1))([^.|:|____]{0,20})cryptococ
infectious(?!(?:[^.|:|____]{0,20}\1))([^.|:|____]{0,20})Chagas
infectious(?!(?:[^.|:|____]{0,20}\1))([^.|:|____]{0,20})Toxoplasm
infectious(?!(?:[^.|:|____]{0,20}\1))([^.|:|____]{0,20})Naegler
infectious(?!(?:[^.|:|____]{0,20}\1))([^.|:|____]{0,20})amebic
infectious(?!(?:[^.|:|____]{0,20}\1))([^.|:|____]{0,20})amoebic
infectious(?!(?:[^.|:|____]{0,20}\1))([^.|:|____]{0,20})Acantham
infectious(?!(?:[^.|:|____]{0,20}\1))([^.|:|____]{0,20})culbertsoni
infectious(?!(?:[^.|:|____]{0,20}\1))([^.|:|____]{0,20})neurocyst
infectious(?!(?:[^.|:|____]{0,20}\1))([^.|:|____]{0,20})Cysticercosis
infectious(?!(?:[^.|:|____]{0,20}\1))([^.|:|____]{0,20})Angiostrong
infectious(?!(?:[^.|:|____]{0,20}\1))([^.|:|____]{0,20})Parastrong
infectious(?!(?:[^.|:|____]{0,20}\1))([^.|:|____]{0,20})Eosinophilic
infectious(?!(?:[^.|:|____]{0,20}\1))([^.|:|____]{0,20})cantonensis
infectious(?!(?:[^.|:|____]{0,20}\1))([^.|:|____]{0,20})Sarcoid
infectious(?!(?:[^.|:|____]{0,20}\1))([^.|:|____]{0,20})Hemophilus influenzae
infectious(?!(?:[^.|:|____]{0,20}\1))([^.|:|____]{0,20})Hemophilus
infectious(?!(?:[^.|:|____]{0,20}\1))([^.|:|____]{0,20})Streptococcal pneumoniae
infectious(?!(?:[^.|:|____]{0,20}\1))([^.|:|____]{0,20})Streptococ
infectious(?!(?:[^.|:|____]{0,20}\1))([^.|:|____]{0,20})Pneumococ
infectious(?!(?:[^.|:|____]{0,20}\1))([^.|:|____]{0,20})Staphyloco
infectious(?!(?:[^.|:|____]{0,20}\1))([^.|:|____]{0,20})Escherichia coli
infectious(?!(?:[^.|:|____]{0,20}\1))([^.|:|____]{0,20})E. coli
infectious(?!(?:[^.|:|____]{0,20}\1))([^.|:|____]{0,20})E coli
infectious(?!(?:[^.|:|____]{0,20}\1))([^.|:|____]{0,20})coli
infectious(?!(?:[^.|:|____]{0,20}\1))([^.|:|____]{0,20})Klebsiella
infectious(?!(?:[^.|:|____]{0,20}\1))([^.|:|____]{0,20})bacillus
infectious(?!(?:[^.|:|____]{0,20}\1))([^.|:|____]{0,20})bacil
infectious(?!(?:[^.|:|____]{0,20}\1))([^.|:|____]{0,20})Purulent
infectious(?!(?:[^.|:|____]{0,20}\1))([^.|:|____]{0,20})Nonpyogenic
infectious(?!(?:[^.|:|____]{0,20}\1))([^.|:|____]{0,20})Pyogenic
infectious(?!(?:[^.|:|____]{0,20}\1))([^.|:|____]{0,20})Suppurative
infectious(?!(?:[^.|:|____]{0,20}\1))([^.|:|____]{0,20})parasitic
infectious(?!(?:[^.|:|____]{0,20}\1))([^.|:|____]{0,20})parasite
infectious(?!(?:[^.|:|____]{0,20}\1))([^.|:|____]{0,20})Mollaret
infectious(?!(?:[^.|:|____]{0,20}\1))([^.|:|____]{0,20})Benign recurrent
infectious(?!(?:[^.|:|____]{0,20}\1))([^.|:|____]{0,20})Arachnoiditis
infectious(?!(?:[^.|:|____]{0,20}\1))([^.|:|____]{0,20})Arachnoid
infectious(?!(?:[^.|:|____]{0,20}\1))([^.|:|____]{0,20})Postinfectious
infectious(?!(?:[^.|:|____]{0,20}\1))([^.|:|____]{0,20})Post infectious
infectious(?!(?:[^.|:|____]{0,20}\1))([^.|:|____]{0,20})Post-infectious
infectious(?!(?:[^.|:|____]{0,20}\1))([^.|:|____]{0,20})Acute disseminated
infectious(?!(?:[^.|:|____]{0,20}\1))([^.|:|____]{0,20})disseminated
infectious(?!(?:[^.|:|____]{0,20}\1))([^.|:|____]{0,20})Postimmunization
infectious(?!(?:[^.|:|____]{0,20}\1))([^.|:|____]{0,20})post immunization
infectious(?!(?:[^.|:|____]{0,20}\1))([^.|:|____]{0,20})post-immunization
infectious(?!(?:[^.|:|____]{0,20}\1))([^.|:|____]{0,20})necrotizing
infectious(?!(?:[^.|:|____]{0,20}\1))([^.|:|____]{0,20})hemorrhagic
infectious(?!(?:[^.|:|____]{0,20}\1))([^.|:|____]{0,20})leukoencephalitis
infectious(?!(?:[^.|:|____]{0,20}\1))([^.|:|____]{0,20})poliomyelitis
infectious(?!(?:[^.|:|____]{0,20}\1))([^.|:|____]{0,20})polio
infectious(?!(?:[^.|:|____]{0,20}\1))([^.|:|____]{0,20})nonparalytic
infectious(?!(?:[^.|:|____]{0,20}\1))([^.|:|____]{0,20})paralytic
infectious(?!(?:[^.|:|____]{0,20}\1))([^.|:|____]{0,20})Marburg
infectious(?!(?:[^.|:|____]{0,20}\1))([^.|:|____]{0,20})Ebola
infectious(?!(?:[^.|:|____]{0,20}\1))([^.|:|____]{0,20})trypanosom
infectious(?!(?:[^.|:|____]{0,20}\1))([^.|:|____]{0,20})Sleeping sickness
infectious(?!(?:[^.|:|____]{0,20}\1))([^.|:|____]{0,20})Creutzfeldt
infectious(?!(?:[^.|:|____]{0,20}\1))([^.|:|____]{0,20})spongiform
infectious(?!(?:[^.|:|____]{0,20}\1))([^.|:|____]{0,20})cerebral arteritis
infectious(?!(?:[^.|:|____]{0,20}\1))([^.|:|____]{0,20})eosinophilic meningitis
infectious(?!(?:[^.|:|____]{0,20}\1))([^.|:|____]{0,20})Relapsing fever
infectious(?!(?:[^.|:|____]{0,20}\1))([^.|:|____]{0,20})Borrelia
infectious(?!(?:[^.|:|____]{0,20}\1))([^.|:|____]{0,20})Melioidosis
infectious(?!(?:[^.|:|____]{0,20}\1))([^.|:|____]{0,20})Pseudomona
infectious(?!(?:[^.|:|____]{0,20}\1))([^.|:|____]{0,20})Whitmore
infectious(?!(?:[^.|:|____]{0,20}\1))([^.|:|____]{0,20})fulminating
infectious(?!(?:[^.|:|____]{0,20}\1))([^.|:|____]{0,20})fulminan
infectious(?!(?:[^.|:|____]{0,20}\1))([^.|:|____]{0,20})Subacute necrotizing
infectious(?!(?:[^.|:|____]{0,20}\1))([^.|:|____]{0,20})Glander
infectious(?!(?:[^.|:|____]{0,20}\1))([^.|:|____]{0,20})Arenavirus
infectious(?!(?:[^.|:|____]{0,20}\1))([^.|:|____]{0,20})Arena virus
infectious(?!(?:[^.|:|____]{0,20}\1))([^.|:|____]{0,20})Arenaviral
infectious(?!(?:[^.|:|____]{0,20}\1))([^.|:|____]{0,20})Nipah
infectious(?!(?:[^.|:|____]{0,20}\1))([^.|:|____]{0,20})neural larva migran
infectious(?!(?:[^.|:|____]{0,20}\1))([^.|:|____]{0,20})larva migran
infectious(?!(?:[^.|:|____]{0,20}\1))([^.|:|____]{0,20})Baylisascar
infectious(?!(?:[^.|:|____]{0,20}\1))([^.|:|____]{0,20})Gnathostom
infectious(?!(?:[^.|:|____]{0,20}\1))([^.|:|____]{0,20})Wandering
infectious(?!(?:[^.|:|____]{0,20}\1))([^.|:|____]{0,20})Periaxial
infectious(?!(?:[^.|:|____]{0,20}\1))([^.|:|____]{0,20})Diffuse sclerosis
infectious(?!(?:[^.|:|____]{0,20}\1))([^.|:|____]{0,20})sclerosis
infectious(?!(?:[^.|:|____]{0,20}\1))([^.|:|____]{0,20})Tropical
infectious(?!(?:[^.|:|____]{0,20}\1))([^.|:|____]{0,20})Myalgic
confusion(?!(?:[^.|:|____]{0,20}\1))([^.|:|____]{0,20})infectious
confusion(?!(?:[^.|:|____]{0,20}\1))([^.|:|____]{0,20})confusion
confusion(?!(?:[^.|:|____]{0,20}\1))([^.|:|____]{0,20})confuse
confusion(?!(?:[^.|:|____]{0,20}\1))([^.|:|____]{0,20})\bams\b
confusion(?!(?:[^.|:|____]{0,20}\1))([^.|:|____]{0,20})\bmental\b
confusion(?!(?:[^.|:|____]{0,20}\1))([^.|:|____]{0,20})Typhoid
confusion(?!(?:[^.|:|____]{0,20}\1))([^.|:|____]{0,20})Salmonella
confusion(?!(?:[^.|:|____]{0,20}\1))([^.|:|____]{0,20})tuberculoma
confusion(?!(?:[^.|:|____]{0,20}\1))([^.|:|____]{0,20})Tuberculous
confusion(?!(?:[^.|:|____]{0,20}\1))([^.|:|____]{0,20})Tubercul
confusion(?!(?:[^.|:|____]{0,20}\1))([^.|:|____]{0,20})Listerial cerebral arteritis
confusion(?!(?:[^.|:|____]{0,20}\1))([^.|:|____]{0,20})Listeria
confusion(?!(?:[^.|:|____]{0,20}\1))([^.|:|____]{0,20})Meningococcal
confusion(?!(?:[^.|:|____]{0,20}\1))([^.|:|____]{0,20})Meningoco
confusion(?!(?:[^.|:|____]{0,20}\1))([^.|:|____]{0,20})Actinomycotic
confusion(?!(?:[^.|:|____]{0,20}\1))([^.|:|____]{0,20})Actinomyco
confusion(?!(?:[^.|:|____]{0,20}\1))([^.|:|____]{0,20})Neurosyphilis
confusion(?!(?:[^.|:|____]{0,20}\1))([^.|:|____]{0,20})Gumma
confusion(?!(?:[^.|:|____]{0,20}\1))([^.|:|____]{0,20})syphilitic
confusion(?!(?:[^.|:|____]{0,20}\1))([^.|:|____]{0,20})Syphilis
confusion(?!(?:[^.|:|____]{0,20}\1))([^.|:|____]{0,20})syphili
confusion(?!(?:[^.|:|____]{0,20}\1))([^.|:|____]{0,20})anthrax
confusion(?!(?:[^.|:|____]{0,20}\1))([^.|:|____]{0,20})Aseptic
confusion(?!(?:[^.|:|____]{0,20}\1))([^.|:|____]{0,20})leptospirosis
confusion(?!(?:[^.|:|____]{0,20}\1))([^.|:|____]{0,20})leptospir
confusion(?!(?:[^.|:|____]{0,20}\1))([^.|:|____]{0,20})Plague
confusion(?!(?:[^.|:|____]{0,20}\1))([^.|:|____]{0,20})Gonococc
confusion(?!(?:[^.|:|____]{0,20}\1))([^.|:|____]{0,20})Lyme
confusion(?!(?:[^.|:|____]{0,20}\1))([^.|:|____]{0,20})virus infection
confusion(?!(?:[^.|:|____]{0,20}\1))([^.|:|____]{0,20})viral infections
confusion(?!(?:[^.|:|____]{0,20}\1))([^.|:|____]{0,20})virus
confusion(?!(?:[^.|:|____]{0,20}\1))([^.|:|____]{0,20})viral
confusion(?!(?:[^.|:|____]{0,20}\1))([^.|:|____]{0,20})Nonbacterial
confusion(?!(?:[^.|:|____]{0,20}\1))([^.|:|____]{0,20})bacterial
confusion(?!(?:[^.|:|____]{0,20}\1))([^.|:|____]{0,20})bacteria
confusion(?!(?:[^.|:|____]{0,20}\1))([^.|:|____]{0,20})Mosquito
confusion(?!(?:[^.|:|____]{0,20}\1))([^.|:|____]{0,20})Japanese
confusion(?!(?:[^.|:|____]{0,20}\1))([^.|:|____]{0,20})Venezuelan equine
confusion(?!(?:[^.|:|____]{0,20}\1))([^.|:|____]{0,20})Western equine
confusion(?!(?:[^.|:|____]{0,20}\1))([^.|:|____]{0,20})Eastern equine
confusion(?!(?:[^.|:|____]{0,20}\1))([^.|:|____]{0,20})equine
confusion(?!(?:[^.|:|____]{0,20}\1))([^.|:|____]{0,20})St Louis
confusion(?!(?:[^.|:|____]{0,20}\1))([^.|:|____]{0,20})Australian
confusion(?!(?:[^.|:|____]{0,20}\1))([^.|:|____]{0,20})Kunjin
confusion(?!(?:[^.|:|____]{0,20}\1))([^.|:|____]{0,20})California
confusion(?!(?:[^.|:|____]{0,20}\1))([^.|:|____]{0,20})La Crosse
confusion(?!(?:[^.|:|____]{0,20}\1))([^.|:|____]{0,20})Rocio
confusion(?!(?:[^.|:|____]{0,20}\1))([^.|:|____]{0,20})Far Eastern tick-borne
confusion(?!(?:[^.|:|____]{0,20}\1))([^.|:|____]{0,20})Central European tick-borne
confusion(?!(?:[^.|:|____]{0,20}\1))([^.|:|____]{0,20})\/bTick\/b
confusion(?!(?:[^.|:|____]{0,20}\1))([^.|:|____]{0,20})Powassan
confusion(?!(?:[^.|:|____]{0,20}\1))([^.|:|____]{0,20})Louping
confusion(?!(?:[^.|:|____]{0,20}\1))([^.|:|____]{0,20})Enteroviral
confusion(?!(?:[^.|:|____]{0,20}\1))([^.|:|____]{0,20})Enterovirus
confusion(?!(?:[^.|:|____]{0,20}\1))([^.|:|____]{0,20})Adenoviral
confusion(?!(?:[^.|:|____]{0,20}\1))([^.|:|____]{0,20})Adenovirus
confusion(?!(?:[^.|:|____]{0,20}\1))([^.|:|____]{0,20})Arthropod
confusion(?!(?:[^.|:|____]{0,20}\1))([^.|:|____]{0,20})Lymphocytic
confusion(?!(?:[^.|:|____]{0,20}\1))([^.|:|____]{0,20})exanthem
confusion(?!(?:[^.|:|____]{0,20}\1))([^.|:|____]{0,20})West Nile
confusion(?!(?:[^.|:|____]{0,20}\1))([^.|:|____]{0,20})Herpesviral
confusion(?!(?:[^.|:|____]{0,20}\1))([^.|:|____]{0,20})HSV
confusion(?!(?:[^.|:|____]{0,20}\1))([^.|:|____]{0,20})Herpes Zoster
confusion(?!(?:[^.|:|____]{0,20}\1))([^.|:|____]{0,20})HZV
confusion(?!(?:[^.|:|____]{0,20}\1))([^.|:|____]{0,20})Shingle
confusion(?!(?:[^.|:|____]{0,20}\1))([^.|:|____]{0,20})Zoster
confusion(?!(?:[^.|:|____]{0,20}\1))([^.|:|____]{0,20})herpesvirus
confusion(?!(?:[^.|:|____]{0,20}\1))([^.|:|____]{0,20})HHS
confusion(?!(?:[^.|:|____]{0,20}\1))([^.|:|____]{0,20})Herpes
confusion(?!(?:[^.|:|____]{0,20}\1))([^.|:|____]{0,20})Varicella
confusion(?!(?:[^.|:|____]{0,20}\1))([^.|:|____]{0,20})Postchickenpox
confusion(?!(?:[^.|:|____]{0,20}\1))([^.|:|____]{0,20})Post chickenpox
confusion(?!(?:[^.|:|____]{0,20}\1))([^.|:|____]{0,20})Post-chickenpox
confusion(?!(?:[^.|:|____]{0,20}\1))([^.|:|____]{0,20})chickenpox
confusion(?!(?:[^.|:|____]{0,20}\1))([^.|:|____]{0,20})chicken pox
confusion(?!(?:[^.|:|____]{0,20}\1))([^.|:|____]{0,20})Rubella
confusion(?!(?:[^.|:|____]{0,20}\1))([^.|:|____]{0,20})Postmeasle
confusion(?!(?:[^.|:|____]{0,20}\1))([^.|:|____]{0,20})Measle
confusion(?!(?:[^.|:|____]{0,20}\1))([^.|:|____]{0,20})cytomegaloviral
confusion(?!(?:[^.|:|____]{0,20}\1))([^.|:|____]{0,20})cytomegalovirus
confusion(?!(?:[^.|:|____]{0,20}\1))([^.|:|____]{0,20})CMV
confusion(?!(?:[^.|:|____]{0,20}\1))([^.|:|____]{0,20})Mumps
confusion(?!(?:[^.|:|____]{0,20}\1))([^.|:|____]{0,20})Mump
confusion(?!(?:[^.|:|____]{0,20}\1))([^.|:|____]{0,20})Gammaherpesviral
confusion(?!(?:[^.|:|____]{0,20}\1))([^.|:|____]{0,20})infectious mononucleosis
confusion(?!(?:[^.|:|____]{0,20}\1))([^.|:|____]{0,20})mononucleosis
confusion(?!(?:[^.|:|____]{0,20}\1))([^.|:|____]{0,20})Candida
confusion(?!(?:[^.|:|____]{0,20}\1))([^.|:|____]{0,20})Coccidioidomyco
confusion(?!(?:[^.|:|____]{0,20}\1))([^.|:|____]{0,20})Blastomyco
confusion(?!(?:[^.|:|____]{0,20}\1))([^.|:|____]{0,20})sporotricho
confusion(?!(?:[^.|:|____]{0,20}\1))([^.|:|____]{0,20})cryptococ
confusion(?!(?:[^.|:|____]{0,20}\1))([^.|:|____]{0,20})Chagas
confusion(?!(?:[^.|:|____]{0,20}\1))([^.|:|____]{0,20})Toxoplasm
confusion(?!(?:[^.|:|____]{0,20}\1))([^.|:|____]{0,20})Naegler
confusion(?!(?:[^.|:|____]{0,20}\1))([^.|:|____]{0,20})amebic
confusion(?!(?:[^.|:|____]{0,20}\1))([^.|:|____]{0,20})amoebic
confusion(?!(?:[^.|:|____]{0,20}\1))([^.|:|____]{0,20})Acantham
confusion(?!(?:[^.|:|____]{0,20}\1))([^.|:|____]{0,20})culbertsoni
confusion(?!(?:[^.|:|____]{0,20}\1))([^.|:|____]{0,20})neurocyst
confusion(?!(?:[^.|:|____]{0,20}\1))([^.|:|____]{0,20})Cysticercosis
confusion(?!(?:[^.|:|____]{0,20}\1))([^.|:|____]{0,20})Angiostrong
confusion(?!(?:[^.|:|____]{0,20}\1))([^.|:|____]{0,20})Parastrong
confusion(?!(?:[^.|:|____]{0,20}\1))([^.|:|____]{0,20})Eosinophilic
confusion(?!(?:[^.|:|____]{0,20}\1))([^.|:|____]{0,20})cantonensis
confusion(?!(?:[^.|:|____]{0,20}\1))([^.|:|____]{0,20})Sarcoid
confusion(?!(?:[^.|:|____]{0,20}\1))([^.|:|____]{0,20})Hemophilus influenzae
confusion(?!(?:[^.|:|____]{0,20}\1))([^.|:|____]{0,20})Hemophilus
confusion(?!(?:[^.|:|____]{0,20}\1))([^.|:|____]{0,20})Streptococcal pneumoniae
confusion(?!(?:[^.|:|____]{0,20}\1))([^.|:|____]{0,20})Streptococ
confusion(?!(?:[^.|:|____]{0,20}\1))([^.|:|____]{0,20})Pneumococ
confusion(?!(?:[^.|:|____]{0,20}\1))([^.|:|____]{0,20})Staphyloco
confusion(?!(?:[^.|:|____]{0,20}\1))([^.|:|____]{0,20})Escherichia coli
confusion(?!(?:[^.|:|____]{0,20}\1))([^.|:|____]{0,20})E. coli
confusion(?!(?:[^.|:|____]{0,20}\1))([^.|:|____]{0,20})E coli
confusion(?!(?:[^.|:|____]{0,20}\1))([^.|:|____]{0,20})coli
confusion(?!(?:[^.|:|____]{0,20}\1))([^.|:|____]{0,20})Klebsiella
confusion(?!(?:[^.|:|____]{0,20}\1))([^.|:|____]{0,20})bacillus
confusion(?!(?:[^.|:|____]{0,20}\1))([^.|:|____]{0,20})bacil
confusion(?!(?:[^.|:|____]{0,20}\1))([^.|:|____]{0,20})Purulent
confusion(?!(?:[^.|:|____]{0,20}\1))([^.|:|____]{0,20})Nonpyogenic
confusion(?!(?:[^.|:|____]{0,20}\1))([^.|:|____]{0,20})Pyogenic
confusion(?!(?:[^.|:|____]{0,20}\1))([^.|:|____]{0,20})Suppurative
confusion(?!(?:[^.|:|____]{0,20}\1))([^.|:|____]{0,20})parasitic
confusion(?!(?:[^.|:|____]{0,20}\1))([^.|:|____]{0,20})parasite
confusion(?!(?:[^.|:|____]{0,20}\1))([^.|:|____]{0,20})Mollaret
confusion(?!(?:[^.|:|____]{0,20}\1))([^.|:|____]{0,20})Benign recurrent
confusion(?!(?:[^.|:|____]{0,20}\1))([^.|:|____]{0,20})Arachnoiditis
confusion(?!(?:[^.|:|____]{0,20}\1))([^.|:|____]{0,20})Arachnoid
confusion(?!(?:[^.|:|____]{0,20}\1))([^.|:|____]{0,20})Postinfectious
confusion(?!(?:[^.|:|____]{0,20}\1))([^.|:|____]{0,20})Post infectious
confusion(?!(?:[^.|:|____]{0,20}\1))([^.|:|____]{0,20})Post-infectious
confusion(?!(?:[^.|:|____]{0,20}\1))([^.|:|____]{0,20})Acute disseminated
confusion(?!(?:[^.|:|____]{0,20}\1))([^.|:|____]{0,20})disseminated
confusion(?!(?:[^.|:|____]{0,20}\1))([^.|:|____]{0,20})Postimmunization
confusion(?!(?:[^.|:|____]{0,20}\1))([^.|:|____]{0,20})post immunization
confusion(?!(?:[^.|:|____]{0,20}\1))([^.|:|____]{0,20})post-immunization
confusion(?!(?:[^.|:|____]{0,20}\1))([^.|:|____]{0,20})necrotizing
confusion(?!(?:[^.|:|____]{0,20}\1))([^.|:|____]{0,20})hemorrhagic
confusion(?!(?:[^.|:|____]{0,20}\1))([^.|:|____]{0,20})leukoencephalitis
confusion(?!(?:[^.|:|____]{0,20}\1))([^.|:|____]{0,20})poliomyelitis
confusion(?!(?:[^.|:|____]{0,20}\1))([^.|:|____]{0,20})polio
confusion(?!(?:[^.|:|____]{0,20}\1))([^.|:|____]{0,20})nonparalytic
confusion(?!(?:[^.|:|____]{0,20}\1))([^.|:|____]{0,20})paralytic
confusion(?!(?:[^.|:|____]{0,20}\1))([^.|:|____]{0,20})Marburg
confusion(?!(?:[^.|:|____]{0,20}\1))([^.|:|____]{0,20})Ebola
confusion(?!(?:[^.|:|____]{0,20}\1))([^.|:|____]{0,20})trypanosom
confusion(?!(?:[^.|:|____]{0,20}\1))([^.|:|____]{0,20})Sleeping sickness
confusion(?!(?:[^.|:|____]{0,20}\1))([^.|:|____]{0,20})Creutzfeldt
confusion(?!(?:[^.|:|____]{0,20}\1))([^.|:|____]{0,20})spongiform
confusion(?!(?:[^.|:|____]{0,20}\1))([^.|:|____]{0,20})cerebral arteritis
confusion(?!(?:[^.|:|____]{0,20}\1))([^.|:|____]{0,20})eosinophilic meningitis
confusion(?!(?:[^.|:|____]{0,20}\1))([^.|:|____]{0,20})Relapsing fever
confusion(?!(?:[^.|:|____]{0,20}\1))([^.|:|____]{0,20})Borrelia
confusion(?!(?:[^.|:|____]{0,20}\1))([^.|:|____]{0,20})Melioidosis
confusion(?!(?:[^.|:|____]{0,20}\1))([^.|:|____]{0,20})Pseudomona
confusion(?!(?:[^.|:|____]{0,20}\1))([^.|:|____]{0,20})Whitmore
confusion(?!(?:[^.|:|____]{0,20}\1))([^.|:|____]{0,20})fulminating
confusion(?!(?:[^.|:|____]{0,20}\1))([^.|:|____]{0,20})fulminan
confusion(?!(?:[^.|:|____]{0,20}\1))([^.|:|____]{0,20})Subacute necrotizing
confusion(?!(?:[^.|:|____]{0,20}\1))([^.|:|____]{0,20})Glander
confusion(?!(?:[^.|:|____]{0,20}\1))([^.|:|____]{0,20})Arenavirus
confusion(?!(?:[^.|:|____]{0,20}\1))([^.|:|____]{0,20})Arena virus
confusion(?!(?:[^.|:|____]{0,20}\1))([^.|:|____]{0,20})Arenaviral
confusion(?!(?:[^.|:|____]{0,20}\1))([^.|:|____]{0,20})Nipah
confusion(?!(?:[^.|:|____]{0,20}\1))([^.|:|____]{0,20})neural larva migran
confusion(?!(?:[^.|:|____]{0,20}\1))([^.|:|____]{0,20})larva migran
confusion(?!(?:[^.|:|____]{0,20}\1))([^.|:|____]{0,20})Baylisascar
confusion(?!(?:[^.|:|____]{0,20}\1))([^.|:|____]{0,20})Gnathostom
confusion(?!(?:[^.|:|____]{0,20}\1))([^.|:|____]{0,20})Wandering
confusion(?!(?:[^.|:|____]{0,20}\1))([^.|:|____]{0,20})Periaxial
confusion(?!(?:[^.|:|____]{0,20}\1))([^.|:|____]{0,20})Diffuse sclerosis
confusion(?!(?:[^.|:|____]{0,20}\1))([^.|:|____]{0,20})sclerosis
confusion(?!(?:[^.|:|____]{0,20}\1))([^.|:|____]{0,20})Tropical
confusion(?!(?:[^.|:|____]{0,20}\1))([^.|:|____]{0,20})Myalgic
confuse(?!(?:[^.|:|____]{0,20}\1))([^.|:|____]{0,20})infectious
confuse(?!(?:[^.|:|____]{0,20}\1))([^.|:|____]{0,20})confusion
confuse(?!(?:[^.|:|____]{0,20}\1))([^.|:|____]{0,20})confuse
confuse(?!(?:[^.|:|____]{0,20}\1))([^.|:|____]{0,20})\bams\b
confuse(?!(?:[^.|:|____]{0,20}\1))([^.|:|____]{0,20})\bmental\b
confuse(?!(?:[^.|:|____]{0,20}\1))([^.|:|____]{0,20})Typhoid
confuse(?!(?:[^.|:|____]{0,20}\1))([^.|:|____]{0,20})Salmonella
confuse(?!(?:[^.|:|____]{0,20}\1))([^.|:|____]{0,20})tuberculoma
confuse(?!(?:[^.|:|____]{0,20}\1))([^.|:|____]{0,20})Tuberculous
confuse(?!(?:[^.|:|____]{0,20}\1))([^.|:|____]{0,20})Tubercul
confuse(?!(?:[^.|:|____]{0,20}\1))([^.|:|____]{0,20})Listerial cerebral arteritis
confuse(?!(?:[^.|:|____]{0,20}\1))([^.|:|____]{0,20})Listeria
confuse(?!(?:[^.|:|____]{0,20}\1))([^.|:|____]{0,20})Meningococcal
confuse(?!(?:[^.|:|____]{0,20}\1))([^.|:|____]{0,20})Meningoco
confuse(?!(?:[^.|:|____]{0,20}\1))([^.|:|____]{0,20})Actinomycotic
confuse(?!(?:[^.|:|____]{0,20}\1))([^.|:|____]{0,20})Actinomyco
confuse(?!(?:[^.|:|____]{0,20}\1))([^.|:|____]{0,20})Neurosyphilis
confuse(?!(?:[^.|:|____]{0,20}\1))([^.|:|____]{0,20})Gumma
confuse(?!(?:[^.|:|____]{0,20}\1))([^.|:|____]{0,20})syphilitic
confuse(?!(?:[^.|:|____]{0,20}\1))([^.|:|____]{0,20})Syphilis
confuse(?!(?:[^.|:|____]{0,20}\1))([^.|:|____]{0,20})syphili
confuse(?!(?:[^.|:|____]{0,20}\1))([^.|:|____]{0,20})anthrax
confuse(?!(?:[^.|:|____]{0,20}\1))([^.|:|____]{0,20})Aseptic
confuse(?!(?:[^.|:|____]{0,20}\1))([^.|:|____]{0,20})leptospirosis
confuse(?!(?:[^.|:|____]{0,20}\1))([^.|:|____]{0,20})leptospir
confuse(?!(?:[^.|:|____]{0,20}\1))([^.|:|____]{0,20})Plague
confuse(?!(?:[^.|:|____]{0,20}\1))([^.|:|____]{0,20})Gonococc
confuse(?!(?:[^.|:|____]{0,20}\1))([^.|:|____]{0,20})Lyme
confuse(?!(?:[^.|:|____]{0,20}\1))([^.|:|____]{0,20})virus infection
confuse(?!(?:[^.|:|____]{0,20}\1))([^.|:|____]{0,20})viral infections
confuse(?!(?:[^.|:|____]{0,20}\1))([^.|:|____]{0,20})virus
confuse(?!(?:[^.|:|____]{0,20}\1))([^.|:|____]{0,20})viral
confuse(?!(?:[^.|:|____]{0,20}\1))([^.|:|____]{0,20})Nonbacterial
confuse(?!(?:[^.|:|____]{0,20}\1))([^.|:|____]{0,20})bacterial
confuse(?!(?:[^.|:|____]{0,20}\1))([^.|:|____]{0,20})bacteria
confuse(?!(?:[^.|:|____]{0,20}\1))([^.|:|____]{0,20})Mosquito
confuse(?!(?:[^.|:|____]{0,20}\1))([^.|:|____]{0,20})Japanese
confuse(?!(?:[^.|:|____]{0,20}\1))([^.|:|____]{0,20})Venezuelan equine
confuse(?!(?:[^.|:|____]{0,20}\1))([^.|:|____]{0,20})Western equine
confuse(?!(?:[^.|:|____]{0,20}\1))([^.|:|____]{0,20})Eastern equine
confuse(?!(?:[^.|:|____]{0,20}\1))([^.|:|____]{0,20})equine
confuse(?!(?:[^.|:|____]{0,20}\1))([^.|:|____]{0,20})St Louis
confuse(?!(?:[^.|:|____]{0,20}\1))([^.|:|____]{0,20})Australian
confuse(?!(?:[^.|:|____]{0,20}\1))([^.|:|____]{0,20})Kunjin
confuse(?!(?:[^.|:|____]{0,20}\1))([^.|:|____]{0,20})California
confuse(?!(?:[^.|:|____]{0,20}\1))([^.|:|____]{0,20})La Crosse
confuse(?!(?:[^.|:|____]{0,20}\1))([^.|:|____]{0,20})Rocio
confuse(?!(?:[^.|:|____]{0,20}\1))([^.|:|____]{0,20})Far Eastern tick-borne
confuse(?!(?:[^.|:|____]{0,20}\1))([^.|:|____]{0,20})Central European tick-borne
confuse(?!(?:[^.|:|____]{0,20}\1))([^.|:|____]{0,20})\/bTick\/b
confuse(?!(?:[^.|:|____]{0,20}\1))([^.|:|____]{0,20})Powassan
confuse(?!(?:[^.|:|____]{0,20}\1))([^.|:|____]{0,20})Louping
confuse(?!(?:[^.|:|____]{0,20}\1))([^.|:|____]{0,20})Enteroviral
confuse(?!(?:[^.|:|____]{0,20}\1))([^.|:|____]{0,20})Enterovirus
confuse(?!(?:[^.|:|____]{0,20}\1))([^.|:|____]{0,20})Adenoviral
confuse(?!(?:[^.|:|____]{0,20}\1))([^.|:|____]{0,20})Adenovirus
confuse(?!(?:[^.|:|____]{0,20}\1))([^.|:|____]{0,20})Arthropod
confuse(?!(?:[^.|:|____]{0,20}\1))([^.|:|____]{0,20})Lymphocytic
confuse(?!(?:[^.|:|____]{0,20}\1))([^.|:|____]{0,20})exanthem
confuse(?!(?:[^.|:|____]{0,20}\1))([^.|:|____]{0,20})West Nile
confuse(?!(?:[^.|:|____]{0,20}\1))([^.|:|____]{0,20})Herpesviral
confuse(?!(?:[^.|:|____]{0,20}\1))([^.|:|____]{0,20})HSV
confuse(?!(?:[^.|:|____]{0,20}\1))([^.|:|____]{0,20})Herpes Zoster
confuse(?!(?:[^.|:|____]{0,20}\1))([^.|:|____]{0,20})HZV
confuse(?!(?:[^.|:|____]{0,20}\1))([^.|:|____]{0,20})Shingle
confuse(?!(?:[^.|:|____]{0,20}\1))([^.|:|____]{0,20})Zoster
confuse(?!(?:[^.|:|____]{0,20}\1))([^.|:|____]{0,20})herpesvirus
confuse(?!(?:[^.|:|____]{0,20}\1))([^.|:|____]{0,20})HHS
confuse(?!(?:[^.|:|____]{0,20}\1))([^.|:|____]{0,20})Herpes
confuse(?!(?:[^.|:|____]{0,20}\1))([^.|:|____]{0,20})Varicella
confuse(?!(?:[^.|:|____]{0,20}\1))([^.|:|____]{0,20})Postchickenpox
confuse(?!(?:[^.|:|____]{0,20}\1))([^.|:|____]{0,20})Post chickenpox
confuse(?!(?:[^.|:|____]{0,20}\1))([^.|:|____]{0,20})Post-chickenpox
confuse(?!(?:[^.|:|____]{0,20}\1))([^.|:|____]{0,20})chickenpox
confuse(?!(?:[^.|:|____]{0,20}\1))([^.|:|____]{0,20})chicken pox
confuse(?!(?:[^.|:|____]{0,20}\1))([^.|:|____]{0,20})Rubella
confuse(?!(?:[^.|:|____]{0,20}\1))([^.|:|____]{0,20})Postmeasle
confuse(?!(?:[^.|:|____]{0,20}\1))([^.|:|____]{0,20})Measle
confuse(?!(?:[^.|:|____]{0,20}\1))([^.|:|____]{0,20})cytomegaloviral
confuse(?!(?:[^.|:|____]{0,20}\1))([^.|:|____]{0,20})cytomegalovirus
confuse(?!(?:[^.|:|____]{0,20}\1))([^.|:|____]{0,20})CMV
confuse(?!(?:[^.|:|____]{0,20}\1))([^.|:|____]{0,20})Mumps
confuse(?!(?:[^.|:|____]{0,20}\1))([^.|:|____]{0,20})Mump
confuse(?!(?:[^.|:|____]{0,20}\1))([^.|:|____]{0,20})Gammaherpesviral
confuse(?!(?:[^.|:|____]{0,20}\1))([^.|:|____]{0,20})infectious mononucleosis
confuse(?!(?:[^.|:|____]{0,20}\1))([^.|:|____]{0,20})mononucleosis
confuse(?!(?:[^.|:|____]{0,20}\1))([^.|:|____]{0,20})Candida
confuse(?!(?:[^.|:|____]{0,20}\1))([^.|:|____]{0,20})Coccidioidomyco
confuse(?!(?:[^.|:|____]{0,20}\1))([^.|:|____]{0,20})Blastomyco
confuse(?!(?:[^.|:|____]{0,20}\1))([^.|:|____]{0,20})sporotricho
confuse(?!(?:[^.|:|____]{0,20}\1))([^.|:|____]{0,20})cryptococ
confuse(?!(?:[^.|:|____]{0,20}\1))([^.|:|____]{0,20})Chagas
confuse(?!(?:[^.|:|____]{0,20}\1))([^.|:|____]{0,20})Toxoplasm
confuse(?!(?:[^.|:|____]{0,20}\1))([^.|:|____]{0,20})Naegler
confuse(?!(?:[^.|:|____]{0,20}\1))([^.|:|____]{0,20})amebic
confuse(?!(?:[^.|:|____]{0,20}\1))([^.|:|____]{0,20})amoebic
confuse(?!(?:[^.|:|____]{0,20}\1))([^.|:|____]{0,20})Acantham
confuse(?!(?:[^.|:|____]{0,20}\1))([^.|:|____]{0,20})culbertsoni
confuse(?!(?:[^.|:|____]{0,20}\1))([^.|:|____]{0,20})neurocyst
confuse(?!(?:[^.|:|____]{0,20}\1))([^.|:|____]{0,20})Cysticercosis
confuse(?!(?:[^.|:|____]{0,20}\1))([^.|:|____]{0,20})Angiostrong
confuse(?!(?:[^.|:|____]{0,20}\1))([^.|:|____]{0,20})Parastrong
confuse(?!(?:[^.|:|____]{0,20}\1))([^.|:|____]{0,20})Eosinophilic
confuse(?!(?:[^.|:|____]{0,20}\1))([^.|:|____]{0,20})cantonensis
confuse(?!(?:[^.|:|____]{0,20}\1))([^.|:|____]{0,20})Sarcoid
confuse(?!(?:[^.|:|____]{0,20}\1))([^.|:|____]{0,20})Hemophilus influenzae
confuse(?!(?:[^.|:|____]{0,20}\1))([^.|:|____]{0,20})Hemophilus
confuse(?!(?:[^.|:|____]{0,20}\1))([^.|:|____]{0,20})Streptococcal pneumoniae
confuse(?!(?:[^.|:|____]{0,20}\1))([^.|:|____]{0,20})Streptococ
confuse(?!(?:[^.|:|____]{0,20}\1))([^.|:|____]{0,20})Pneumococ
confuse(?!(?:[^.|:|____]{0,20}\1))([^.|:|____]{0,20})Staphyloco
confuse(?!(?:[^.|:|____]{0,20}\1))([^.|:|____]{0,20})Escherichia coli
confuse(?!(?:[^.|:|____]{0,20}\1))([^.|:|____]{0,20})E. coli
confuse(?!(?:[^.|:|____]{0,20}\1))([^.|:|____]{0,20})E coli
confuse(?!(?:[^.|:|____]{0,20}\1))([^.|:|____]{0,20})coli
confuse(?!(?:[^.|:|____]{0,20}\1))([^.|:|____]{0,20})Klebsiella
confuse(?!(?:[^.|:|____]{0,20}\1))([^.|:|____]{0,20})bacillus
confuse(?!(?:[^.|:|____]{0,20}\1))([^.|:|____]{0,20})bacil
confuse(?!(?:[^.|:|____]{0,20}\1))([^.|:|____]{0,20})Purulent
confuse(?!(?:[^.|:|____]{0,20}\1))([^.|:|____]{0,20})Nonpyogenic
confuse(?!(?:[^.|:|____]{0,20}\1))([^.|:|____]{0,20})Pyogenic
confuse(?!(?:[^.|:|____]{0,20}\1))([^.|:|____]{0,20})Suppurative
confuse(?!(?:[^.|:|____]{0,20}\1))([^.|:|____]{0,20})parasitic
confuse(?!(?:[^.|:|____]{0,20}\1))([^.|:|____]{0,20})parasite
confuse(?!(?:[^.|:|____]{0,20}\1))([^.|:|____]{0,20})Mollaret
confuse(?!(?:[^.|:|____]{0,20}\1))([^.|:|____]{0,20})Benign recurrent
confuse(?!(?:[^.|:|____]{0,20}\1))([^.|:|____]{0,20})Arachnoiditis
confuse(?!(?:[^.|:|____]{0,20}\1))([^.|:|____]{0,20})Arachnoid
confuse(?!(?:[^.|:|____]{0,20}\1))([^.|:|____]{0,20})Postinfectious
confuse(?!(?:[^.|:|____]{0,20}\1))([^.|:|____]{0,20})Post infectious
confuse(?!(?:[^.|:|____]{0,20}\1))([^.|:|____]{0,20})Post-infectious
confuse(?!(?:[^.|:|____]{0,20}\1))([^.|:|____]{0,20})Acute disseminated
confuse(?!(?:[^.|:|____]{0,20}\1))([^.|:|____]{0,20})disseminated
confuse(?!(?:[^.|:|____]{0,20}\1))([^.|:|____]{0,20})Postimmunization
confuse(?!(?:[^.|:|____]{0,20}\1))([^.|:|____]{0,20})post immunization
confuse(?!(?:[^.|:|____]{0,20}\1))([^.|:|____]{0,20})post-immunization
confuse(?!(?:[^.|:|____]{0,20}\1))([^.|:|____]{0,20})necrotizing
confuse(?!(?:[^.|:|____]{0,20}\1))([^.|:|____]{0,20})hemorrhagic
confuse(?!(?:[^.|:|____]{0,20}\1))([^.|:|____]{0,20})leukoencephalitis
confuse(?!(?:[^.|:|____]{0,20}\1))([^.|:|____]{0,20})poliomyelitis
confuse(?!(?:[^.|:|____]{0,20}\1))([^.|:|____]{0,20})polio
confuse(?!(?:[^.|:|____]{0,20}\1))([^.|:|____]{0,20})nonparalytic
confuse(?!(?:[^.|:|____]{0,20}\1))([^.|:|____]{0,20})paralytic
confuse(?!(?:[^.|:|____]{0,20}\1))([^.|:|____]{0,20})Marburg
confuse(?!(?:[^.|:|____]{0,20}\1))([^.|:|____]{0,20})Ebola
confuse(?!(?:[^.|:|____]{0,20}\1))([^.|:|____]{0,20})trypanosom
confuse(?!(?:[^.|:|____]{0,20}\1))([^.|:|____]{0,20})Sleeping sickness
confuse(?!(?:[^.|:|____]{0,20}\1))([^.|:|____]{0,20})Creutzfeldt
confuse(?!(?:[^.|:|____]{0,20}\1))([^.|:|____]{0,20})spongiform
confuse(?!(?:[^.|:|____]{0,20}\1))([^.|:|____]{0,20})cerebral arteritis
confuse(?!(?:[^.|:|____]{0,20}\1))([^.|:|____]{0,20})eosinophilic meningitis
confuse(?!(?:[^.|:|____]{0,20}\1))([^.|:|____]{0,20})Relapsing fever
confuse(?!(?:[^.|:|____]{0,20}\1))([^.|:|____]{0,20})Borrelia
confuse(?!(?:[^.|:|____]{0,20}\1))([^.|:|____]{0,20})Melioidosis
confuse(?!(?:[^.|:|____]{0,20}\1))([^.|:|____]{0,20})Pseudomona
confuse(?!(?:[^.|:|____]{0,20}\1))([^.|:|____]{0,20})Whitmore
confuse(?!(?:[^.|:|____]{0,20}\1))([^.|:|____]{0,20})fulminating
confuse(?!(?:[^.|:|____]{0,20}\1))([^.|:|____]{0,20})fulminan
confuse(?!(?:[^.|:|____]{0,20}\1))([^.|:|____]{0,20})Subacute necrotizing
confuse(?!(?:[^.|:|____]{0,20}\1))([^.|:|____]{0,20})Glander
confuse(?!(?:[^.|:|____]{0,20}\1))([^.|:|____]{0,20})Arenavirus
confuse(?!(?:[^.|:|____]{0,20}\1))([^.|:|____]{0,20})Arena virus
confuse(?!(?:[^.|:|____]{0,20}\1))([^.|:|____]{0,20})Arenaviral
confuse(?!(?:[^.|:|____]{0,20}\1))([^.|:|____]{0,20})Nipah
confuse(?!(?:[^.|:|____]{0,20}\1))([^.|:|____]{0,20})neural larva migran
confuse(?!(?:[^.|:|____]{0,20}\1))([^.|:|____]{0,20})larva migran
confuse(?!(?:[^.|:|____]{0,20}\1))([^.|:|____]{0,20})Baylisascar
confuse(?!(?:[^.|:|____]{0,20}\1))([^.|:|____]{0,20})Gnathostom
confuse(?!(?:[^.|:|____]{0,20}\1))([^.|:|____]{0,20})Wandering
confuse(?!(?:[^.|:|____]{0,20}\1))([^.|:|____]{0,20})Periaxial
confuse(?!(?:[^.|:|____]{0,20}\1))([^.|:|____]{0,20})Diffuse sclerosis
confuse(?!(?:[^.|:|____]{0,20}\1))([^.|:|____]{0,20})sclerosis
confuse(?!(?:[^.|:|____]{0,20}\1))([^.|:|____]{0,20})Tropical
confuse(?!(?:[^.|:|____]{0,20}\1))([^.|:|____]{0,20})Myalgic
\bams\b(?!(?:[^.|:|____]{0,20}\1))([^.|:|____]{0,20})infectious
\bams\b(?!(?:[^.|:|____]{0,20}\1))([^.|:|____]{0,20})confusion
\bams\b(?!(?:[^.|:|____]{0,20}\1))([^.|:|____]{0,20})confuse
\bams\b(?!(?:[^.|:|____]{0,20}\1))([^.|:|____]{0,20})\bams\b
\bams\b(?!(?:[^.|:|____]{0,20}\1))([^.|:|____]{0,20})\bmental\b
\bams\b(?!(?:[^.|:|____]{0,20}\1))([^.|:|____]{0,20})Typhoid
\bams\b(?!(?:[^.|:|____]{0,20}\1))([^.|:|____]{0,20})Salmonella
\bams\b(?!(?:[^.|:|____]{0,20}\1))([^.|:|____]{0,20})tuberculoma
\bams\b(?!(?:[^.|:|____]{0,20}\1))([^.|:|____]{0,20})Tuberculous
\bams\b(?!(?:[^.|:|____]{0,20}\1))([^.|:|____]{0,20})Tubercul
\bams\b(?!(?:[^.|:|____]{0,20}\1))([^.|:|____]{0,20})Listerial cerebral arteritis
\bams\b(?!(?:[^.|:|____]{0,20}\1))([^.|:|____]{0,20})Listeria
\bams\b(?!(?:[^.|:|____]{0,20}\1))([^.|:|____]{0,20})Meningococcal
\bams\b(?!(?:[^.|:|____]{0,20}\1))([^.|:|____]{0,20})Meningoco
\bams\b(?!(?:[^.|:|____]{0,20}\1))([^.|:|____]{0,20})Actinomycotic
\bams\b(?!(?:[^.|:|____]{0,20}\1))([^.|:|____]{0,20})Actinomyco
\bams\b(?!(?:[^.|:|____]{0,20}\1))([^.|:|____]{0,20})Neurosyphilis
\bams\b(?!(?:[^.|:|____]{0,20}\1))([^.|:|____]{0,20})Gumma
\bams\b(?!(?:[^.|:|____]{0,20}\1))([^.|:|____]{0,20})syphilitic
\bams\b(?!(?:[^.|:|____]{0,20}\1))([^.|:|____]{0,20})Syphilis
\bams\b(?!(?:[^.|:|____]{0,20}\1))([^.|:|____]{0,20})syphili
\bams\b(?!(?:[^.|:|____]{0,20}\1))([^.|:|____]{0,20})anthrax
\bams\b(?!(?:[^.|:|____]{0,20}\1))([^.|:|____]{0,20})Aseptic
\bams\b(?!(?:[^.|:|____]{0,20}\1))([^.|:|____]{0,20})leptospirosis
\bams\b(?!(?:[^.|:|____]{0,20}\1))([^.|:|____]{0,20})leptospir
\bams\b(?!(?:[^.|:|____]{0,20}\1))([^.|:|____]{0,20})Plague
\bams\b(?!(?:[^.|:|____]{0,20}\1))([^.|:|____]{0,20})Gonococc
\bams\b(?!(?:[^.|:|____]{0,20}\1))([^.|:|____]{0,20})Lyme
\bams\b(?!(?:[^.|:|____]{0,20}\1))([^.|:|____]{0,20})virus infection
\bams\b(?!(?:[^.|:|____]{0,20}\1))([^.|:|____]{0,20})viral infections
\bams\b(?!(?:[^.|:|____]{0,20}\1))([^.|:|____]{0,20})virus
\bams\b(?!(?:[^.|:|____]{0,20}\1))([^.|:|____]{0,20})viral
\bams\b(?!(?:[^.|:|____]{0,20}\1))([^.|:|____]{0,20})Nonbacterial
\bams\b(?!(?:[^.|:|____]{0,20}\1))([^.|:|____]{0,20})bacterial
\bams\b(?!(?:[^.|:|____]{0,20}\1))([^.|:|____]{0,20})bacteria
\bams\b(?!(?:[^.|:|____]{0,20}\1))([^.|:|____]{0,20})Mosquito
\bams\b(?!(?:[^.|:|____]{0,20}\1))([^.|:|____]{0,20})Japanese
\bams\b(?!(?:[^.|:|____]{0,20}\1))([^.|:|____]{0,20})Venezuelan equine
\bams\b(?!(?:[^.|:|____]{0,20}\1))([^.|:|____]{0,20})Western equine
\bams\b(?!(?:[^.|:|____]{0,20}\1))([^.|:|____]{0,20})Eastern equine
\bams\b(?!(?:[^.|:|____]{0,20}\1))([^.|:|____]{0,20})equine
\bams\b(?!(?:[^.|:|____]{0,20}\1))([^.|:|____]{0,20})St Louis
\bams\b(?!(?:[^.|:|____]{0,20}\1))([^.|:|____]{0,20})Australian
\bams\b(?!(?:[^.|:|____]{0,20}\1))([^.|:|____]{0,20})Kunjin
\bams\b(?!(?:[^.|:|____]{0,20}\1))([^.|:|____]{0,20})California
\bams\b(?!(?:[^.|:|____]{0,20}\1))([^.|:|____]{0,20})La Crosse
\bams\b(?!(?:[^.|:|____]{0,20}\1))([^.|:|____]{0,20})Rocio
\bams\b(?!(?:[^.|:|____]{0,20}\1))([^.|:|____]{0,20})Far Eastern tick-borne
\bams\b(?!(?:[^.|:|____]{0,20}\1))([^.|:|____]{0,20})Central European tick-borne
\bams\b(?!(?:[^.|:|____]{0,20}\1))([^.|:|____]{0,20})\/bTick\/b
\bams\b(?!(?:[^.|:|____]{0,20}\1))([^.|:|____]{0,20})Powassan
\bams\b(?!(?:[^.|:|____]{0,20}\1))([^.|:|____]{0,20})Louping
\bams\b(?!(?:[^.|:|____]{0,20}\1))([^.|:|____]{0,20})Enteroviral
\bams\b(?!(?:[^.|:|____]{0,20}\1))([^.|:|____]{0,20})Enterovirus
\bams\b(?!(?:[^.|:|____]{0,20}\1))([^.|:|____]{0,20})Adenoviral
\bams\b(?!(?:[^.|:|____]{0,20}\1))([^.|:|____]{0,20})Adenovirus
\bams\b(?!(?:[^.|:|____]{0,20}\1))([^.|:|____]{0,20})Arthropod
\bams\b(?!(?:[^.|:|____]{0,20}\1))([^.|:|____]{0,20})Lymphocytic
\bams\b(?!(?:[^.|:|____]{0,20}\1))([^.|:|____]{0,20})exanthem
\bams\b(?!(?:[^.|:|____]{0,20}\1))([^.|:|____]{0,20})West Nile
\bams\b(?!(?:[^.|:|____]{0,20}\1))([^.|:|____]{0,20})Herpesviral
\bams\b(?!(?:[^.|:|____]{0,20}\1))([^.|:|____]{0,20})HSV
\bams\b(?!(?:[^.|:|____]{0,20}\1))([^.|:|____]{0,20})Herpes Zoster
\bams\b(?!(?:[^.|:|____]{0,20}\1))([^.|:|____]{0,20})HZV
\bams\b(?!(?:[^.|:|____]{0,20}\1))([^.|:|____]{0,20})Shingle
\bams\b(?!(?:[^.|:|____]{0,20}\1))([^.|:|____]{0,20})Zoster
\bams\b(?!(?:[^.|:|____]{0,20}\1))([^.|:|____]{0,20})herpesvirus
\bams\b(?!(?:[^.|:|____]{0,20}\1))([^.|:|____]{0,20})HHS
\bams\b(?!(?:[^.|:|____]{0,20}\1))([^.|:|____]{0,20})Herpes
\bams\b(?!(?:[^.|:|____]{0,20}\1))([^.|:|____]{0,20})Varicella
\bams\b(?!(?:[^.|:|____]{0,20}\1))([^.|:|____]{0,20})Postchickenpox
\bams\b(?!(?:[^.|:|____]{0,20}\1))([^.|:|____]{0,20})Post chickenpox
\bams\b(?!(?:[^.|:|____]{0,20}\1))([^.|:|____]{0,20})Post-chickenpox
\bams\b(?!(?:[^.|:|____]{0,20}\1))([^.|:|____]{0,20})chickenpox
\bams\b(?!(?:[^.|:|____]{0,20}\1))([^.|:|____]{0,20})chicken pox
\bams\b(?!(?:[^.|:|____]{0,20}\1))([^.|:|____]{0,20})Rubella
\bams\b(?!(?:[^.|:|____]{0,20}\1))([^.|:|____]{0,20})Postmeasle
\bams\b(?!(?:[^.|:|____]{0,20}\1))([^.|:|____]{0,20})Measle
\bams\b(?!(?:[^.|:|____]{0,20}\1))([^.|:|____]{0,20})cytomegaloviral
\bams\b(?!(?:[^.|:|____]{0,20}\1))([^.|:|____]{0,20})cytomegalovirus
\bams\b(?!(?:[^.|:|____]{0,20}\1))([^.|:|____]{0,20})CMV
\bams\b(?!(?:[^.|:|____]{0,20}\1))([^.|:|____]{0,20})Mumps
\bams\b(?!(?:[^.|:|____]{0,20}\1))([^.|:|____]{0,20})Mump
\bams\b(?!(?:[^.|:|____]{0,20}\1))([^.|:|____]{0,20})Gammaherpesviral
\bams\b(?!(?:[^.|:|____]{0,20}\1))([^.|:|____]{0,20})infectious mononucleosis
\bams\b(?!(?:[^.|:|____]{0,20}\1))([^.|:|____]{0,20})mononucleosis
\bams\b(?!(?:[^.|:|____]{0,20}\1))([^.|:|____]{0,20})Candida
\bams\b(?!(?:[^.|:|____]{0,20}\1))([^.|:|____]{0,20})Coccidioidomyco
\bams\b(?!(?:[^.|:|____]{0,20}\1))([^.|:|____]{0,20})Blastomyco
\bams\b(?!(?:[^.|:|____]{0,20}\1))([^.|:|____]{0,20})sporotricho
\bams\b(?!(?:[^.|:|____]{0,20}\1))([^.|:|____]{0,20})cryptococ
\bams\b(?!(?:[^.|:|____]{0,20}\1))([^.|:|____]{0,20})Chagas
\bams\b(?!(?:[^.|:|____]{0,20}\1))([^.|:|____]{0,20})Toxoplasm
\bams\b(?!(?:[^.|:|____]{0,20}\1))([^.|:|____]{0,20})Naegler
\bams\b(?!(?:[^.|:|____]{0,20}\1))([^.|:|____]{0,20})amebic
\bams\b(?!(?:[^.|:|____]{0,20}\1))([^.|:|____]{0,20})amoebic
\bams\b(?!(?:[^.|:|____]{0,20}\1))([^.|:|____]{0,20})Acantham
\bams\b(?!(?:[^.|:|____]{0,20}\1))([^.|:|____]{0,20})culbertsoni
\bams\b(?!(?:[^.|:|____]{0,20}\1))([^.|:|____]{0,20})neurocyst
\bams\b(?!(?:[^.|:|____]{0,20}\1))([^.|:|____]{0,20})Cysticercosis
\bams\b(?!(?:[^.|:|____]{0,20}\1))([^.|:|____]{0,20})Angiostrong
\bams\b(?!(?:[^.|:|____]{0,20}\1))([^.|:|____]{0,20})Parastrong
\bams\b(?!(?:[^.|:|____]{0,20}\1))([^.|:|____]{0,20})Eosinophilic
\bams\b(?!(?:[^.|:|____]{0,20}\1))([^.|:|____]{0,20})cantonensis
\bams\b(?!(?:[^.|:|____]{0,20}\1))([^.|:|____]{0,20})Sarcoid
\bams\b(?!(?:[^.|:|____]{0,20}\1))([^.|:|____]{0,20})Hemophilus influenzae
\bams\b(?!(?:[^.|:|____]{0,20}\1))([^.|:|____]{0,20})Hemophilus
\bams\b(?!(?:[^.|:|____]{0,20}\1))([^.|:|____]{0,20})Streptococcal pneumoniae
\bams\b(?!(?:[^.|:|____]{0,20}\1))([^.|:|____]{0,20})Streptococ
\bams\b(?!(?:[^.|:|____]{0,20}\1))([^.|:|____]{0,20})Pneumococ
\bams\b(?!(?:[^.|:|____]{0,20}\1))([^.|:|____]{0,20})Staphyloco
\bams\b(?!(?:[^.|:|____]{0,20}\1))([^.|:|____]{0,20})Escherichia coli
\bams\b(?!(?:[^.|:|____]{0,20}\1))([^.|:|____]{0,20})E. coli
\bams\b(?!(?:[^.|:|____]{0,20}\1))([^.|:|____]{0,20})E coli
\bams\b(?!(?:[^.|:|____]{0,20}\1))([^.|:|____]{0,20})coli
\bams\b(?!(?:[^.|:|____]{0,20}\1))([^.|:|____]{0,20})Klebsiella
\bams\b(?!(?:[^.|:|____]{0,20}\1))([^.|:|____]{0,20})bacillus
\bams\b(?!(?:[^.|:|____]{0,20}\1))([^.|:|____]{0,20})bacil
\bams\b(?!(?:[^.|:|____]{0,20}\1))([^.|:|____]{0,20})Purulent
\bams\b(?!(?:[^.|:|____]{0,20}\1))([^.|:|____]{0,20})Nonpyogenic
\bams\b(?!(?:[^.|:|____]{0,20}\1))([^.|:|____]{0,20})Pyogenic
\bams\b(?!(?:[^.|:|____]{0,20}\1))([^.|:|____]{0,20})Suppurative
\bams\b(?!(?:[^.|:|____]{0,20}\1))([^.|:|____]{0,20})parasitic
\bams\b(?!(?:[^.|:|____]{0,20}\1))([^.|:|____]{0,20})parasite
\bams\b(?!(?:[^.|:|____]{0,20}\1))([^.|:|____]{0,20})Mollaret
\bams\b(?!(?:[^.|:|____]{0,20}\1))([^.|:|____]{0,20})Benign recurrent
\bams\b(?!(?:[^.|:|____]{0,20}\1))([^.|:|____]{0,20})Arachnoiditis
\bams\b(?!(?:[^.|:|____]{0,20}\1))([^.|:|____]{0,20})Arachnoid
\bams\b(?!(?:[^.|:|____]{0,20}\1))([^.|:|____]{0,20})Postinfectious
\bams\b(?!(?:[^.|:|____]{0,20}\1))([^.|:|____]{0,20})Post infectious
\bams\b(?!(?:[^.|:|____]{0,20}\1))([^.|:|____]{0,20})Post-infectious
\bams\b(?!(?:[^.|:|____]{0,20}\1))([^.|:|____]{0,20})Acute disseminated
\bams\b(?!(?:[^.|:|____]{0,20}\1))([^.|:|____]{0,20})disseminated
\bams\b(?!(?:[^.|:|____]{0,20}\1))([^.|:|____]{0,20})Postimmunization
\bams\b(?!(?:[^.|:|____]{0,20}\1))([^.|:|____]{0,20})post immunization
\bams\b(?!(?:[^.|:|____]{0,20}\1))([^.|:|____]{0,20})post-immunization
\bams\b(?!(?:[^.|:|____]{0,20}\1))([^.|:|____]{0,20})necrotizing
\bams\b(?!(?:[^.|:|____]{0,20}\1))([^.|:|____]{0,20})hemorrhagic
\bams\b(?!(?:[^.|:|____]{0,20}\1))([^.|:|____]{0,20})leukoencephalitis
\bams\b(?!(?:[^.|:|____]{0,20}\1))([^.|:|____]{0,20})poliomyelitis
\bams\b(?!(?:[^.|:|____]{0,20}\1))([^.|:|____]{0,20})polio
\bams\b(?!(?:[^.|:|____]{0,20}\1))([^.|:|____]{0,20})nonparalytic
\bams\b(?!(?:[^.|:|____]{0,20}\1))([^.|:|____]{0,20})paralytic
\bams\b(?!(?:[^.|:|____]{0,20}\1))([^.|:|____]{0,20})Marburg
\bams\b(?!(?:[^.|:|____]{0,20}\1))([^.|:|____]{0,20})Ebola
\bams\b(?!(?:[^.|:|____]{0,20}\1))([^.|:|____]{0,20})trypanosom
\bams\b(?!(?:[^.|:|____]{0,20}\1))([^.|:|____]{0,20})Sleeping sickness
\bams\b(?!(?:[^.|:|____]{0,20}\1))([^.|:|____]{0,20})Creutzfeldt
\bams\b(?!(?:[^.|:|____]{0,20}\1))([^.|:|____]{0,20})spongiform
\bams\b(?!(?:[^.|:|____]{0,20}\1))([^.|:|____]{0,20})cerebral arteritis
\bams\b(?!(?:[^.|:|____]{0,20}\1))([^.|:|____]{0,20})eosinophilic meningitis
\bams\b(?!(?:[^.|:|____]{0,20}\1))([^.|:|____]{0,20})Relapsing fever
\bams\b(?!(?:[^.|:|____]{0,20}\1))([^.|:|____]{0,20})Borrelia
\bams\b(?!(?:[^.|:|____]{0,20}\1))([^.|:|____]{0,20})Melioidosis
\bams\b(?!(?:[^.|:|____]{0,20}\1))([^.|:|____]{0,20})Pseudomona
\bams\b(?!(?:[^.|:|____]{0,20}\1))([^.|:|____]{0,20})Whitmore
\bams\b(?!(?:[^.|:|____]{0,20}\1))([^.|:|____]{0,20})fulminating
\bams\b(?!(?:[^.|:|____]{0,20}\1))([^.|:|____]{0,20})fulminan
\bams\b(?!(?:[^.|:|____]{0,20}\1))([^.|:|____]{0,20})Subacute necrotizing
\bams\b(?!(?:[^.|:|____]{0,20}\1))([^.|:|____]{0,20})Glander
\bams\b(?!(?:[^.|:|____]{0,20}\1))([^.|:|____]{0,20})Arenavirus
\bams\b(?!(?:[^.|:|____]{0,20}\1))([^.|:|____]{0,20})Arena virus
\bams\b(?!(?:[^.|:|____]{0,20}\1))([^.|:|____]{0,20})Arenaviral
\bams\b(?!(?:[^.|:|____]{0,20}\1))([^.|:|____]{0,20})Nipah
\bams\b(?!(?:[^.|:|____]{0,20}\1))([^.|:|____]{0,20})neural larva migran
\bams\b(?!(?:[^.|:|____]{0,20}\1))([^.|:|____]{0,20})larva migran
\bams\b(?!(?:[^.|:|____]{0,20}\1))([^.|:|____]{0,20})Baylisascar
\bams\b(?!(?:[^.|:|____]{0,20}\1))([^.|:|____]{0,20})Gnathostom
\bams\b(?!(?:[^.|:|____]{0,20}\1))([^.|:|____]{0,20})Wandering
\bams\b(?!(?:[^.|:|____]{0,20}\1))([^.|:|____]{0,20})Periaxial
\bams\b(?!(?:[^.|:|____]{0,20}\1))([^.|:|____]{0,20})Diffuse sclerosis
\bams\b(?!(?:[^.|:|____]{0,20}\1))([^.|:|____]{0,20})sclerosis
\bams\b(?!(?:[^.|:|____]{0,20}\1))([^.|:|____]{0,20})Tropical
\bams\b(?!(?:[^.|:|____]{0,20}\1))([^.|:|____]{0,20})Myalgic
\bmental\b(?!(?:[^.|:|____]{0,20}\1))([^.|:|____]{0,20})infectious
\bmental\b(?!(?:[^.|:|____]{0,20}\1))([^.|:|____]{0,20})confusion
\bmental\b(?!(?:[^.|:|____]{0,20}\1))([^.|:|____]{0,20})confuse
\bmental\b(?!(?:[^.|:|____]{0,20}\1))([^.|:|____]{0,20})\bams\b
\bmental\b(?!(?:[^.|:|____]{0,20}\1))([^.|:|____]{0,20})\bmental\b
\bmental\b(?!(?:[^.|:|____]{0,20}\1))([^.|:|____]{0,20})Typhoid
\bmental\b(?!(?:[^.|:|____]{0,20}\1))([^.|:|____]{0,20})Salmonella
\bmental\b(?!(?:[^.|:|____]{0,20}\1))([^.|:|____]{0,20})tuberculoma
\bmental\b(?!(?:[^.|:|____]{0,20}\1))([^.|:|____]{0,20})Tuberculous
\bmental\b(?!(?:[^.|:|____]{0,20}\1))([^.|:|____]{0,20})Tubercul
\bmental\b(?!(?:[^.|:|____]{0,20}\1))([^.|:|____]{0,20})Listerial cerebral arteritis
\bmental\b(?!(?:[^.|:|____]{0,20}\1))([^.|:|____]{0,20})Listeria
\bmental\b(?!(?:[^.|:|____]{0,20}\1))([^.|:|____]{0,20})Meningococcal
\bmental\b(?!(?:[^.|:|____]{0,20}\1))([^.|:|____]{0,20})Meningoco
\bmental\b(?!(?:[^.|:|____]{0,20}\1))([^.|:|____]{0,20})Actinomycotic
\bmental\b(?!(?:[^.|:|____]{0,20}\1))([^.|:|____]{0,20})Actinomyco
\bmental\b(?!(?:[^.|:|____]{0,20}\1))([^.|:|____]{0,20})Neurosyphilis
\bmental\b(?!(?:[^.|:|____]{0,20}\1))([^.|:|____]{0,20})Gumma
\bmental\b(?!(?:[^.|:|____]{0,20}\1))([^.|:|____]{0,20})syphilitic
\bmental\b(?!(?:[^.|:|____]{0,20}\1))([^.|:|____]{0,20})Syphilis
\bmental\b(?!(?:[^.|:|____]{0,20}\1))([^.|:|____]{0,20})syphili
\bmental\b(?!(?:[^.|:|____]{0,20}\1))([^.|:|____]{0,20})anthrax
\bmental\b(?!(?:[^.|:|____]{0,20}\1))([^.|:|____]{0,20})Aseptic
\bmental\b(?!(?:[^.|:|____]{0,20}\1))([^.|:|____]{0,20})leptospirosis
\bmental\b(?!(?:[^.|:|____]{0,20}\1))([^.|:|____]{0,20})leptospir
\bmental\b(?!(?:[^.|:|____]{0,20}\1))([^.|:|____]{0,20})Plague
\bmental\b(?!(?:[^.|:|____]{0,20}\1))([^.|:|____]{0,20})Gonococc
\bmental\b(?!(?:[^.|:|____]{0,20}\1))([^.|:|____]{0,20})Lyme
\bmental\b(?!(?:[^.|:|____]{0,20}\1))([^.|:|____]{0,20})virus infection
\bmental\b(?!(?:[^.|:|____]{0,20}\1))([^.|:|____]{0,20})viral infections
\bmental\b(?!(?:[^.|:|____]{0,20}\1))([^.|:|____]{0,20})virus
\bmental\b(?!(?:[^.|:|____]{0,20}\1))([^.|:|____]{0,20})viral
\bmental\b(?!(?:[^.|:|____]{0,20}\1))([^.|:|____]{0,20})Nonbacterial
\bmental\b(?!(?:[^.|:|____]{0,20}\1))([^.|:|____]{0,20})bacterial
\bmental\b(?!(?:[^.|:|____]{0,20}\1))([^.|:|____]{0,20})bacteria
\bmental\b(?!(?:[^.|:|____]{0,20}\1))([^.|:|____]{0,20})Mosquito
\bmental\b(?!(?:[^.|:|____]{0,20}\1))([^.|:|____]{0,20})Japanese
\bmental\b(?!(?:[^.|:|____]{0,20}\1))([^.|:|____]{0,20})Venezuelan equine
\bmental\b(?!(?:[^.|:|____]{0,20}\1))([^.|:|____]{0,20})Western equine
\bmental\b(?!(?:[^.|:|____]{0,20}\1))([^.|:|____]{0,20})Eastern equine
\bmental\b(?!(?:[^.|:|____]{0,20}\1))([^.|:|____]{0,20})equine
\bmental\b(?!(?:[^.|:|____]{0,20}\1))([^.|:|____]{0,20})St Louis
\bmental\b(?!(?:[^.|:|____]{0,20}\1))([^.|:|____]{0,20})Australian
\bmental\b(?!(?:[^.|:|____]{0,20}\1))([^.|:|____]{0,20})Kunjin
\bmental\b(?!(?:[^.|:|____]{0,20}\1))([^.|:|____]{0,20})California
\bmental\b(?!(?:[^.|:|____]{0,20}\1))([^.|:|____]{0,20})La Crosse
\bmental\b(?!(?:[^.|:|____]{0,20}\1))([^.|:|____]{0,20})Rocio
\bmental\b(?!(?:[^.|:|____]{0,20}\1))([^.|:|____]{0,20})Far Eastern tick-borne
\bmental\b(?!(?:[^.|:|____]{0,20}\1))([^.|:|____]{0,20})Central European tick-borne
\bmental\b(?!(?:[^.|:|____]{0,20}\1))([^.|:|____]{0,20})\/bTick\/b
\bmental\b(?!(?:[^.|:|____]{0,20}\1))([^.|:|____]{0,20})Powassan
\bmental\b(?!(?:[^.|:|____]{0,20}\1))([^.|:|____]{0,20})Louping
\bmental\b(?!(?:[^.|:|____]{0,20}\1))([^.|:|____]{0,20})Enteroviral
\bmental\b(?!(?:[^.|:|____]{0,20}\1))([^.|:|____]{0,20})Enterovirus
\bmental\b(?!(?:[^.|:|____]{0,20}\1))([^.|:|____]{0,20})Adenoviral
\bmental\b(?!(?:[^.|:|____]{0,20}\1))([^.|:|____]{0,20})Adenovirus
\bmental\b(?!(?:[^.|:|____]{0,20}\1))([^.|:|____]{0,20})Arthropod
\bmental\b(?!(?:[^.|:|____]{0,20}\1))([^.|:|____]{0,20})Lymphocytic
\bmental\b(?!(?:[^.|:|____]{0,20}\1))([^.|:|____]{0,20})exanthem
\bmental\b(?!(?:[^.|:|____]{0,20}\1))([^.|:|____]{0,20})West Nile
\bmental\b(?!(?:[^.|:|____]{0,20}\1))([^.|:|____]{0,20})Herpesviral
\bmental\b(?!(?:[^.|:|____]{0,20}\1))([^.|:|____]{0,20})HSV
\bmental\b(?!(?:[^.|:|____]{0,20}\1))([^.|:|____]{0,20})Herpes Zoster
\bmental\b(?!(?:[^.|:|____]{0,20}\1))([^.|:|____]{0,20})HZV
\bmental\b(?!(?:[^.|:|____]{0,20}\1))([^.|:|____]{0,20})Shingle
\bmental\b(?!(?:[^.|:|____]{0,20}\1))([^.|:|____]{0,20})Zoster
\bmental\b(?!(?:[^.|:|____]{0,20}\1))([^.|:|____]{0,20})herpesvirus
\bmental\b(?!(?:[^.|:|____]{0,20}\1))([^.|:|____]{0,20})HHS
\bmental\b(?!(?:[^.|:|____]{0,20}\1))([^.|:|____]{0,20})Herpes
\bmental\b(?!(?:[^.|:|____]{0,20}\1))([^.|:|____]{0,20})Varicella
\bmental\b(?!(?:[^.|:|____]{0,20}\1))([^.|:|____]{0,20})Postchickenpox
\bmental\b(?!(?:[^.|:|____]{0,20}\1))([^.|:|____]{0,20})Post chickenpox
\bmental\b(?!(?:[^.|:|____]{0,20}\1))([^.|:|____]{0,20})Post-chickenpox
\bmental\b(?!(?:[^.|:|____]{0,20}\1))([^.|:|____]{0,20})chickenpox
\bmental\b(?!(?:[^.|:|____]{0,20}\1))([^.|:|____]{0,20})chicken pox
\bmental\b(?!(?:[^.|:|____]{0,20}\1))([^.|:|____]{0,20})Rubella
\bmental\b(?!(?:[^.|:|____]{0,20}\1))([^.|:|____]{0,20})Postmeasle
\bmental\b(?!(?:[^.|:|____]{0,20}\1))([^.|:|____]{0,20})Measle
\bmental\b(?!(?:[^.|:|____]{0,20}\1))([^.|:|____]{0,20})cytomegaloviral
\bmental\b(?!(?:[^.|:|____]{0,20}\1))([^.|:|____]{0,20})cytomegalovirus
\bmental\b(?!(?:[^.|:|____]{0,20}\1))([^.|:|____]{0,20})CMV
\bmental\b(?!(?:[^.|:|____]{0,20}\1))([^.|:|____]{0,20})Mumps
\bmental\b(?!(?:[^.|:|____]{0,20}\1))([^.|:|____]{0,20})Mump
\bmental\b(?!(?:[^.|:|____]{0,20}\1))([^.|:|____]{0,20})Gammaherpesviral
\bmental\b(?!(?:[^.|:|____]{0,20}\1))([^.|:|____]{0,20})infectious mononucleosis
\bmental\b(?!(?:[^.|:|____]{0,20}\1))([^.|:|____]{0,20})mononucleosis
\bmental\b(?!(?:[^.|:|____]{0,20}\1))([^.|:|____]{0,20})Candida
\bmental\b(?!(?:[^.|:|____]{0,20}\1))([^.|:|____]{0,20})Coccidioidomyco
\bmental\b(?!(?:[^.|:|____]{0,20}\1))([^.|:|____]{0,20})Blastomyco
\bmental\b(?!(?:[^.|:|____]{0,20}\1))([^.|:|____]{0,20})sporotricho
\bmental\b(?!(?:[^.|:|____]{0,20}\1))([^.|:|____]{0,20})cryptococ
\bmental\b(?!(?:[^.|:|____]{0,20}\1))([^.|:|____]{0,20})Chagas
\bmental\b(?!(?:[^.|:|____]{0,20}\1))([^.|:|____]{0,20})Toxoplasm
\bmental\b(?!(?:[^.|:|____]{0,20}\1))([^.|:|____]{0,20})Naegler
\bmental\b(?!(?:[^.|:|____]{0,20}\1))([^.|:|____]{0,20})amebic
\bmental\b(?!(?:[^.|:|____]{0,20}\1))([^.|:|____]{0,20})amoebic
\bmental\b(?!(?:[^.|:|____]{0,20}\1))([^.|:|____]{0,20})Acantham
\bmental\b(?!(?:[^.|:|____]{0,20}\1))([^.|:|____]{0,20})culbertsoni
\bmental\b(?!(?:[^.|:|____]{0,20}\1))([^.|:|____]{0,20})neurocyst
\bmental\b(?!(?:[^.|:|____]{0,20}\1))([^.|:|____]{0,20})Cysticercosis
\bmental\b(?!(?:[^.|:|____]{0,20}\1))([^.|:|____]{0,20})Angiostrong
\bmental\b(?!(?:[^.|:|____]{0,20}\1))([^.|:|____]{0,20})Parastrong
\bmental\b(?!(?:[^.|:|____]{0,20}\1))([^.|:|____]{0,20})Eosinophilic
\bmental\b(?!(?:[^.|:|____]{0,20}\1))([^.|:|____]{0,20})cantonensis
\bmental\b(?!(?:[^.|:|____]{0,20}\1))([^.|:|____]{0,20})Sarcoid
\bmental\b(?!(?:[^.|:|____]{0,20}\1))([^.|:|____]{0,20})Hemophilus influenzae
\bmental\b(?!(?:[^.|:|____]{0,20}\1))([^.|:|____]{0,20})Hemophilus
\bmental\b(?!(?:[^.|:|____]{0,20}\1))([^.|:|____]{0,20})Streptococcal pneumoniae
\bmental\b(?!(?:[^.|:|____]{0,20}\1))([^.|:|____]{0,20})Streptococ
\bmental\b(?!(?:[^.|:|____]{0,20}\1))([^.|:|____]{0,20})Pneumococ
\bmental\b(?!(?:[^.|:|____]{0,20}\1))([^.|:|____]{0,20})Staphyloco
\bmental\b(?!(?:[^.|:|____]{0,20}\1))([^.|:|____]{0,20})Escherichia coli
\bmental\b(?!(?:[^.|:|____]{0,20}\1))([^.|:|____]{0,20})E. coli
\bmental\b(?!(?:[^.|:|____]{0,20}\1))([^.|:|____]{0,20})E coli
\bmental\b(?!(?:[^.|:|____]{0,20}\1))([^.|:|____]{0,20})coli
\bmental\b(?!(?:[^.|:|____]{0,20}\1))([^.|:|____]{0,20})Klebsiella
\bmental\b(?!(?:[^.|:|____]{0,20}\1))([^.|:|____]{0,20})bacillus
\bmental\b(?!(?:[^.|:|____]{0,20}\1))([^.|:|____]{0,20})bacil
\bmental\b(?!(?:[^.|:|____]{0,20}\1))([^.|:|____]{0,20})Purulent
\bmental\b(?!(?:[^.|:|____]{0,20}\1))([^.|:|____]{0,20})Nonpyogenic
\bmental\b(?!(?:[^.|:|____]{0,20}\1))([^.|:|____]{0,20})Pyogenic
\bmental\b(?!(?:[^.|:|____]{0,20}\1))([^.|:|____]{0,20})Suppurative
\bmental\b(?!(?:[^.|:|____]{0,20}\1))([^.|:|____]{0,20})parasitic
\bmental\b(?!(?:[^.|:|____]{0,20}\1))([^.|:|____]{0,20})parasite
\bmental\b(?!(?:[^.|:|____]{0,20}\1))([^.|:|____]{0,20})Mollaret
\bmental\b(?!(?:[^.|:|____]{0,20}\1))([^.|:|____]{0,20})Benign recurrent
\bmental\b(?!(?:[^.|:|____]{0,20}\1))([^.|:|____]{0,20})Arachnoiditis
\bmental\b(?!(?:[^.|:|____]{0,20}\1))([^.|:|____]{0,20})Arachnoid
\bmental\b(?!(?:[^.|:|____]{0,20}\1))([^.|:|____]{0,20})Postinfectious
\bmental\b(?!(?:[^.|:|____]{0,20}\1))([^.|:|____]{0,20})Post infectious
\bmental\b(?!(?:[^.|:|____]{0,20}\1))([^.|:|____]{0,20})Post-infectious
\bmental\b(?!(?:[^.|:|____]{0,20}\1))([^.|:|____]{0,20})Acute disseminated
\bmental\b(?!(?:[^.|:|____]{0,20}\1))([^.|:|____]{0,20})disseminated
\bmental\b(?!(?:[^.|:|____]{0,20}\1))([^.|:|____]{0,20})Postimmunization
\bmental\b(?!(?:[^.|:|____]{0,20}\1))([^.|:|____]{0,20})post immunization
\bmental\b(?!(?:[^.|:|____]{0,20}\1))([^.|:|____]{0,20})post-immunization
\bmental\b(?!(?:[^.|:|____]{0,20}\1))([^.|:|____]{0,20})necrotizing
\bmental\b(?!(?:[^.|:|____]{0,20}\1))([^.|:|____]{0,20})hemorrhagic
\bmental\b(?!(?:[^.|:|____]{0,20}\1))([^.|:|____]{0,20})leukoencephalitis
\bmental\b(?!(?:[^.|:|____]{0,20}\1))([^.|:|____]{0,20})poliomyelitis
\bmental\b(?!(?:[^.|:|____]{0,20}\1))([^.|:|____]{0,20})polio
\bmental\b(?!(?:[^.|:|____]{0,20}\1))([^.|:|____]{0,20})nonparalytic
\bmental\b(?!(?:[^.|:|____]{0,20}\1))([^.|:|____]{0,20})paralytic
\bmental\b(?!(?:[^.|:|____]{0,20}\1))([^.|:|____]{0,20})Marburg
\bmental\b(?!(?:[^.|:|____]{0,20}\1))([^.|:|____]{0,20})Ebola
\bmental\b(?!(?:[^.|:|____]{0,20}\1))([^.|:|____]{0,20})trypanosom
\bmental\b(?!(?:[^.|:|____]{0,20}\1))([^.|:|____]{0,20})Sleeping sickness
\bmental\b(?!(?:[^.|:|____]{0,20}\1))([^.|:|____]{0,20})Creutzfeldt
\bmental\b(?!(?:[^.|:|____]{0,20}\1))([^.|:|____]{0,20})spongiform
\bmental\b(?!(?:[^.|:|____]{0,20}\1))([^.|:|____]{0,20})cerebral arteritis
\bmental\b(?!(?:[^.|:|____]{0,20}\1))([^.|:|____]{0,20})eosinophilic meningitis
\bmental\b(?!(?:[^.|:|____]{0,20}\1))([^.|:|____]{0,20})Relapsing fever
\bmental\b(?!(?:[^.|:|____]{0,20}\1))([^.|:|____]{0,20})Borrelia
\bmental\b(?!(?:[^.|:|____]{0,20}\1))([^.|:|____]{0,20})Melioidosis
\bmental\b(?!(?:[^.|:|____]{0,20}\1))([^.|:|____]{0,20})Pseudomona
\bmental\b(?!(?:[^.|:|____]{0,20}\1))([^.|:|____]{0,20})Whitmore
\bmental\b(?!(?:[^.|:|____]{0,20}\1))([^.|:|____]{0,20})fulminating
\bmental\b(?!(?:[^.|:|____]{0,20}\1))([^.|:|____]{0,20})fulminan
\bmental\b(?!(?:[^.|:|____]{0,20}\1))([^.|:|____]{0,20})Subacute necrotizing
\bmental\b(?!(?:[^.|:|____]{0,20}\1))([^.|:|____]{0,20})Glander
\bmental\b(?!(?:[^.|:|____]{0,20}\1))([^.|:|____]{0,20})Arenavirus
\bmental\b(?!(?:[^.|:|____]{0,20}\1))([^.|:|____]{0,20})Arena virus
\bmental\b(?!(?:[^.|:|____]{0,20}\1))([^.|:|____]{0,20})Arenaviral
\bmental\b(?!(?:[^.|:|____]{0,20}\1))([^.|:|____]{0,20})Nipah
\bmental\b(?!(?:[^.|:|____]{0,20}\1))([^.|:|____]{0,20})neural larva migran
\bmental\b(?!(?:[^.|:|____]{0,20}\1))([^.|:|____]{0,20})larva migran
\bmental\b(?!(?:[^.|:|____]{0,20}\1))([^.|:|____]{0,20})Baylisascar
\bmental\b(?!(?:[^.|:|____]{0,20}\1))([^.|:|____]{0,20})Gnathostom
\bmental\b(?!(?:[^.|:|____]{0,20}\1))([^.|:|____]{0,20})Wandering
\bmental\b(?!(?:[^.|:|____]{0,20}\1))([^.|:|____]{0,20})Periaxial
\bmental\b(?!(?:[^.|:|____]{0,20}\1))([^.|:|____]{0,20})Diffuse sclerosis
\bmental\b(?!(?:[^.|:|____]{0,20}\1))([^.|:|____]{0,20})sclerosis
\bmental\b(?!(?:[^.|:|____]{0,20}\1))([^.|:|____]{0,20})Tropical
\bmental\b(?!(?:[^.|:|____]{0,20}\1))([^.|:|____]{0,20})Myalgic
Typhoid(?!(?:[^.|:|____]{0,20}\1))([^.|:|____]{0,20})infectious
Typhoid(?!(?:[^.|:|____]{0,20}\1))([^.|:|____]{0,20})confusion
Typhoid(?!(?:[^.|:|____]{0,20}\1))([^.|:|____]{0,20})confuse
Typhoid(?!(?:[^.|:|____]{0,20}\1))([^.|:|____]{0,20})\bams\b
Typhoid(?!(?:[^.|:|____]{0,20}\1))([^.|:|____]{0,20})\bmental\b
Typhoid(?!(?:[^.|:|____]{0,20}\1))([^.|:|____]{0,20})Typhoid
Typhoid(?!(?:[^.|:|____]{0,20}\1))([^.|:|____]{0,20})Salmonella
Typhoid(?!(?:[^.|:|____]{0,20}\1))([^.|:|____]{0,20})tuberculoma
Typhoid(?!(?:[^.|:|____]{0,20}\1))([^.|:|____]{0,20})Tuberculous
Typhoid(?!(?:[^.|:|____]{0,20}\1))([^.|:|____]{0,20})Tubercul
Typhoid(?!(?:[^.|:|____]{0,20}\1))([^.|:|____]{0,20})Listerial cerebral arteritis
Typhoid(?!(?:[^.|:|____]{0,20}\1))([^.|:|____]{0,20})Listeria
Typhoid(?!(?:[^.|:|____]{0,20}\1))([^.|:|____]{0,20})Meningococcal
Typhoid(?!(?:[^.|:|____]{0,20}\1))([^.|:|____]{0,20})Meningoco
Typhoid(?!(?:[^.|:|____]{0,20}\1))([^.|:|____]{0,20})Actinomycotic
Typhoid(?!(?:[^.|:|____]{0,20}\1))([^.|:|____]{0,20})Actinomyco
Typhoid(?!(?:[^.|:|____]{0,20}\1))([^.|:|____]{0,20})Neurosyphilis
Typhoid(?!(?:[^.|:|____]{0,20}\1))([^.|:|____]{0,20})Gumma
Typhoid(?!(?:[^.|:|____]{0,20}\1))([^.|:|____]{0,20})syphilitic
Typhoid(?!(?:[^.|:|____]{0,20}\1))([^.|:|____]{0,20})Syphilis
Typhoid(?!(?:[^.|:|____]{0,20}\1))([^.|:|____]{0,20})syphili
Typhoid(?!(?:[^.|:|____]{0,20}\1))([^.|:|____]{0,20})anthrax
Typhoid(?!(?:[^.|:|____]{0,20}\1))([^.|:|____]{0,20})Aseptic
Typhoid(?!(?:[^.|:|____]{0,20}\1))([^.|:|____]{0,20})leptospirosis
Typhoid(?!(?:[^.|:|____]{0,20}\1))([^.|:|____]{0,20})leptospir
Typhoid(?!(?:[^.|:|____]{0,20}\1))([^.|:|____]{0,20})Plague
Typhoid(?!(?:[^.|:|____]{0,20}\1))([^.|:|____]{0,20})Gonococc
Typhoid(?!(?:[^.|:|____]{0,20}\1))([^.|:|____]{0,20})Lyme
Typhoid(?!(?:[^.|:|____]{0,20}\1))([^.|:|____]{0,20})virus infection
Typhoid(?!(?:[^.|:|____]{0,20}\1))([^.|:|____]{0,20})viral infections
Typhoid(?!(?:[^.|:|____]{0,20}\1))([^.|:|____]{0,20})virus
Typhoid(?!(?:[^.|:|____]{0,20}\1))([^.|:|____]{0,20})viral
Typhoid(?!(?:[^.|:|____]{0,20}\1))([^.|:|____]{0,20})Nonbacterial
Typhoid(?!(?:[^.|:|____]{0,20}\1))([^.|:|____]{0,20})bacterial
Typhoid(?!(?:[^.|:|____]{0,20}\1))([^.|:|____]{0,20})bacteria
Typhoid(?!(?:[^.|:|____]{0,20}\1))([^.|:|____]{0,20})Mosquito
Typhoid(?!(?:[^.|:|____]{0,20}\1))([^.|:|____]{0,20})Japanese
Typhoid(?!(?:[^.|:|____]{0,20}\1))([^.|:|____]{0,20})Venezuelan equine
Typhoid(?!(?:[^.|:|____]{0,20}\1))([^.|:|____]{0,20})Western equine
Typhoid(?!(?:[^.|:|____]{0,20}\1))([^.|:|____]{0,20})Eastern equine
Typhoid(?!(?:[^.|:|____]{0,20}\1))([^.|:|____]{0,20})equine
Typhoid(?!(?:[^.|:|____]{0,20}\1))([^.|:|____]{0,20})St Louis
Typhoid(?!(?:[^.|:|____]{0,20}\1))([^.|:|____]{0,20})Australian
Typhoid(?!(?:[^.|:|____]{0,20}\1))([^.|:|____]{0,20})Kunjin
Typhoid(?!(?:[^.|:|____]{0,20}\1))([^.|:|____]{0,20})California
Typhoid(?!(?:[^.|:|____]{0,20}\1))([^.|:|____]{0,20})La Crosse
Typhoid(?!(?:[^.|:|____]{0,20}\1))([^.|:|____]{0,20})Rocio
Typhoid(?!(?:[^.|:|____]{0,20}\1))([^.|:|____]{0,20})Far Eastern tick-borne
Typhoid(?!(?:[^.|:|____]{0,20}\1))([^.|:|____]{0,20})Central European tick-borne
Typhoid(?!(?:[^.|:|____]{0,20}\1))([^.|:|____]{0,20})\/bTick\/b
Typhoid(?!(?:[^.|:|____]{0,20}\1))([^.|:|____]{0,20})Powassan
Typhoid(?!(?:[^.|:|____]{0,20}\1))([^.|:|____]{0,20})Louping
Typhoid(?!(?:[^.|:|____]{0,20}\1))([^.|:|____]{0,20})Enteroviral
Typhoid(?!(?:[^.|:|____]{0,20}\1))([^.|:|____]{0,20})Enterovirus
Typhoid(?!(?:[^.|:|____]{0,20}\1))([^.|:|____]{0,20})Adenoviral
Typhoid(?!(?:[^.|:|____]{0,20}\1))([^.|:|____]{0,20})Adenovirus
Typhoid(?!(?:[^.|:|____]{0,20}\1))([^.|:|____]{0,20})Arthropod
Typhoid(?!(?:[^.|:|____]{0,20}\1))([^.|:|____]{0,20})Lymphocytic
Typhoid(?!(?:[^.|:|____]{0,20}\1))([^.|:|____]{0,20})exanthem
Typhoid(?!(?:[^.|:|____]{0,20}\1))([^.|:|____]{0,20})West Nile
Typhoid(?!(?:[^.|:|____]{0,20}\1))([^.|:|____]{0,20})Herpesviral
Typhoid(?!(?:[^.|:|____]{0,20}\1))([^.|:|____]{0,20})HSV
Typhoid(?!(?:[^.|:|____]{0,20}\1))([^.|:|____]{0,20})Herpes Zoster
Typhoid(?!(?:[^.|:|____]{0,20}\1))([^.|:|____]{0,20})HZV
Typhoid(?!(?:[^.|:|____]{0,20}\1))([^.|:|____]{0,20})Shingle
Typhoid(?!(?:[^.|:|____]{0,20}\1))([^.|:|____]{0,20})Zoster
Typhoid(?!(?:[^.|:|____]{0,20}\1))([^.|:|____]{0,20})herpesvirus
Typhoid(?!(?:[^.|:|____]{0,20}\1))([^.|:|____]{0,20})HHS
Typhoid(?!(?:[^.|:|____]{0,20}\1))([^.|:|____]{0,20})Herpes
Typhoid(?!(?:[^.|:|____]{0,20}\1))([^.|:|____]{0,20})Varicella
Typhoid(?!(?:[^.|:|____]{0,20}\1))([^.|:|____]{0,20})Postchickenpox
Typhoid(?!(?:[^.|:|____]{0,20}\1))([^.|:|____]{0,20})Post chickenpox
Typhoid(?!(?:[^.|:|____]{0,20}\1))([^.|:|____]{0,20})Post-chickenpox
Typhoid(?!(?:[^.|:|____]{0,20}\1))([^.|:|____]{0,20})chickenpox
Typhoid(?!(?:[^.|:|____]{0,20}\1))([^.|:|____]{0,20})chicken pox
Typhoid(?!(?:[^.|:|____]{0,20}\1))([^.|:|____]{0,20})Rubella
Typhoid(?!(?:[^.|:|____]{0,20}\1))([^.|:|____]{0,20})Postmeasle
Typhoid(?!(?:[^.|:|____]{0,20}\1))([^.|:|____]{0,20})Measle
Typhoid(?!(?:[^.|:|____]{0,20}\1))([^.|:|____]{0,20})cytomegaloviral
Typhoid(?!(?:[^.|:|____]{0,20}\1))([^.|:|____]{0,20})cytomegalovirus
Typhoid(?!(?:[^.|:|____]{0,20}\1))([^.|:|____]{0,20})CMV
Typhoid(?!(?:[^.|:|____]{0,20}\1))([^.|:|____]{0,20})Mumps
Typhoid(?!(?:[^.|:|____]{0,20}\1))([^.|:|____]{0,20})Mump
Typhoid(?!(?:[^.|:|____]{0,20}\1))([^.|:|____]{0,20})Gammaherpesviral
Typhoid(?!(?:[^.|:|____]{0,20}\1))([^.|:|____]{0,20})infectious mononucleosis
Typhoid(?!(?:[^.|:|____]{0,20}\1))([^.|:|____]{0,20})mononucleosis
Typhoid(?!(?:[^.|:|____]{0,20}\1))([^.|:|____]{0,20})Candida
Typhoid(?!(?:[^.|:|____]{0,20}\1))([^.|:|____]{0,20})Coccidioidomyco
Typhoid(?!(?:[^.|:|____]{0,20}\1))([^.|:|____]{0,20})Blastomyco
Typhoid(?!(?:[^.|:|____]{0,20}\1))([^.|:|____]{0,20})sporotricho
Typhoid(?!(?:[^.|:|____]{0,20}\1))([^.|:|____]{0,20})cryptococ
Typhoid(?!(?:[^.|:|____]{0,20}\1))([^.|:|____]{0,20})Chagas
Typhoid(?!(?:[^.|:|____]{0,20}\1))([^.|:|____]{0,20})Toxoplasm
Typhoid(?!(?:[^.|:|____]{0,20}\1))([^.|:|____]{0,20})Naegler
Typhoid(?!(?:[^.|:|____]{0,20}\1))([^.|:|____]{0,20})amebic
Typhoid(?!(?:[^.|:|____]{0,20}\1))([^.|:|____]{0,20})amoebic
Typhoid(?!(?:[^.|:|____]{0,20}\1))([^.|:|____]{0,20})Acantham
Typhoid(?!(?:[^.|:|____]{0,20}\1))([^.|:|____]{0,20})culbertsoni
Typhoid(?!(?:[^.|:|____]{0,20}\1))([^.|:|____]{0,20})neurocyst
Typhoid(?!(?:[^.|:|____]{0,20}\1))([^.|:|____]{0,20})Cysticercosis
Typhoid(?!(?:[^.|:|____]{0,20}\1))([^.|:|____]{0,20})Angiostrong
Typhoid(?!(?:[^.|:|____]{0,20}\1))([^.|:|____]{0,20})Parastrong
Typhoid(?!(?:[^.|:|____]{0,20}\1))([^.|:|____]{0,20})Eosinophilic
Typhoid(?!(?:[^.|:|____]{0,20}\1))([^.|:|____]{0,20})cantonensis
Typhoid(?!(?:[^.|:|____]{0,20}\1))([^.|:|____]{0,20})Sarcoid
Typhoid(?!(?:[^.|:|____]{0,20}\1))([^.|:|____]{0,20})Hemophilus influenzae
Typhoid(?!(?:[^.|:|____]{0,20}\1))([^.|:|____]{0,20})Hemophilus
Typhoid(?!(?:[^.|:|____]{0,20}\1))([^.|:|____]{0,20})Streptococcal pneumoniae
Typhoid(?!(?:[^.|:|____]{0,20}\1))([^.|:|____]{0,20})Streptococ
Typhoid(?!(?:[^.|:|____]{0,20}\1))([^.|:|____]{0,20})Pneumococ
Typhoid(?!(?:[^.|:|____]{0,20}\1))([^.|:|____]{0,20})Staphyloco
Typhoid(?!(?:[^.|:|____]{0,20}\1))([^.|:|____]{0,20})Escherichia coli
Typhoid(?!(?:[^.|:|____]{0,20}\1))([^.|:|____]{0,20})E. coli
Typhoid(?!(?:[^.|:|____]{0,20}\1))([^.|:|____]{0,20})E coli
Typhoid(?!(?:[^.|:|____]{0,20}\1))([^.|:|____]{0,20})coli
Typhoid(?!(?:[^.|:|____]{0,20}\1))([^.|:|____]{0,20})Klebsiella
Typhoid(?!(?:[^.|:|____]{0,20}\1))([^.|:|____]{0,20})bacillus
Typhoid(?!(?:[^.|:|____]{0,20}\1))([^.|:|____]{0,20})bacil
Typhoid(?!(?:[^.|:|____]{0,20}\1))([^.|:|____]{0,20})Purulent
Typhoid(?!(?:[^.|:|____]{0,20}\1))([^.|:|____]{0,20})Nonpyogenic
Typhoid(?!(?:[^.|:|____]{0,20}\1))([^.|:|____]{0,20})Pyogenic
Typhoid(?!(?:[^.|:|____]{0,20}\1))([^.|:|____]{0,20})Suppurative
Typhoid(?!(?:[^.|:|____]{0,20}\1))([^.|:|____]{0,20})parasitic
Typhoid(?!(?:[^.|:|____]{0,20}\1))([^.|:|____]{0,20})parasite
Typhoid(?!(?:[^.|:|____]{0,20}\1))([^.|:|____]{0,20})Mollaret
Typhoid(?!(?:[^.|:|____]{0,20}\1))([^.|:|____]{0,20})Benign recurrent
Typhoid(?!(?:[^.|:|____]{0,20}\1))([^.|:|____]{0,20})Arachnoiditis
Typhoid(?!(?:[^.|:|____]{0,20}\1))([^.|:|____]{0,20})Arachnoid
Typhoid(?!(?:[^.|:|____]{0,20}\1))([^.|:|____]{0,20})Postinfectious
Typhoid(?!(?:[^.|:|____]{0,20}\1))([^.|:|____]{0,20})Post infectious
Typhoid(?!(?:[^.|:|____]{0,20}\1))([^.|:|____]{0,20})Post-infectious
Typhoid(?!(?:[^.|:|____]{0,20}\1))([^.|:|____]{0,20})Acute disseminated
Typhoid(?!(?:[^.|:|____]{0,20}\1))([^.|:|____]{0,20})disseminated
Typhoid(?!(?:[^.|:|____]{0,20}\1))([^.|:|____]{0,20})Postimmunization
Typhoid(?!(?:[^.|:|____]{0,20}\1))([^.|:|____]{0,20})post immunization
Typhoid(?!(?:[^.|:|____]{0,20}\1))([^.|:|____]{0,20})post-immunization
Typhoid(?!(?:[^.|:|____]{0,20}\1))([^.|:|____]{0,20})necrotizing
Typhoid(?!(?:[^.|:|____]{0,20}\1))([^.|:|____]{0,20})hemorrhagic
Typhoid(?!(?:[^.|:|____]{0,20}\1))([^.|:|____]{0,20})leukoencephalitis
Typhoid(?!(?:[^.|:|____]{0,20}\1))([^.|:|____]{0,20})poliomyelitis
Typhoid(?!(?:[^.|:|____]{0,20}\1))([^.|:|____]{0,20})polio
Typhoid(?!(?:[^.|:|____]{0,20}\1))([^.|:|____]{0,20})nonparalytic
Typhoid(?!(?:[^.|:|____]{0,20}\1))([^.|:|____]{0,20})paralytic
Typhoid(?!(?:[^.|:|____]{0,20}\1))([^.|:|____]{0,20})Marburg
Typhoid(?!(?:[^.|:|____]{0,20}\1))([^.|:|____]{0,20})Ebola
Typhoid(?!(?:[^.|:|____]{0,20}\1))([^.|:|____]{0,20})trypanosom
Typhoid(?!(?:[^.|:|____]{0,20}\1))([^.|:|____]{0,20})Sleeping sickness
Typhoid(?!(?:[^.|:|____]{0,20}\1))([^.|:|____]{0,20})Creutzfeldt
Typhoid(?!(?:[^.|:|____]{0,20}\1))([^.|:|____]{0,20})spongiform
Typhoid(?!(?:[^.|:|____]{0,20}\1))([^.|:|____]{0,20})cerebral arteritis
Typhoid(?!(?:[^.|:|____]{0,20}\1))([^.|:|____]{0,20})eosinophilic meningitis
Typhoid(?!(?:[^.|:|____]{0,20}\1))([^.|:|____]{0,20})Relapsing fever
Typhoid(?!(?:[^.|:|____]{0,20}\1))([^.|:|____]{0,20})Borrelia
Typhoid(?!(?:[^.|:|____]{0,20}\1))([^.|:|____]{0,20})Melioidosis
Typhoid(?!(?:[^.|:|____]{0,20}\1))([^.|:|____]{0,20})Pseudomona
Typhoid(?!(?:[^.|:|____]{0,20}\1))([^.|:|____]{0,20})Whitmore
Typhoid(?!(?:[^.|:|____]{0,20}\1))([^.|:|____]{0,20})fulminating
Typhoid(?!(?:[^.|:|____]{0,20}\1))([^.|:|____]{0,20})fulminan
Typhoid(?!(?:[^.|:|____]{0,20}\1))([^.|:|____]{0,20})Subacute necrotizing
Typhoid(?!(?:[^.|:|____]{0,20}\1))([^.|:|____]{0,20})Glander
Typhoid(?!(?:[^.|:|____]{0,20}\1))([^.|:|____]{0,20})Arenavirus
Typhoid(?!(?:[^.|:|____]{0,20}\1))([^.|:|____]{0,20})Arena virus
Typhoid(?!(?:[^.|:|____]{0,20}\1))([^.|:|____]{0,20})Arenaviral
Typhoid(?!(?:[^.|:|____]{0,20}\1))([^.|:|____]{0,20})Nipah
Typhoid(?!(?:[^.|:|____]{0,20}\1))([^.|:|____]{0,20})neural larva migran
Typhoid(?!(?:[^.|:|____]{0,20}\1))([^.|:|____]{0,20})larva migran
Typhoid(?!(?:[^.|:|____]{0,20}\1))([^.|:|____]{0,20})Baylisascar
Typhoid(?!(?:[^.|:|____]{0,20}\1))([^.|:|____]{0,20})Gnathostom
Typhoid(?!(?:[^.|:|____]{0,20}\1))([^.|:|____]{0,20})Wandering
Typhoid(?!(?:[^.|:|____]{0,20}\1))([^.|:|____]{0,20})Periaxial
Typhoid(?!(?:[^.|:|____]{0,20}\1))([^.|:|____]{0,20})Diffuse sclerosis
Typhoid(?!(?:[^.|:|____]{0,20}\1))([^.|:|____]{0,20})sclerosis
Typhoid(?!(?:[^.|:|____]{0,20}\1))([^.|:|____]{0,20})Tropical
Typhoid(?!(?:[^.|:|____]{0,20}\1))([^.|:|____]{0,20})Myalgic
Salmonella(?!(?:[^.|:|____]{0,20}\1))([^.|:|____]{0,20})infectious
Salmonella(?!(?:[^.|:|____]{0,20}\1))([^.|:|____]{0,20})confusion
Salmonella(?!(?:[^.|:|____]{0,20}\1))([^.|:|____]{0,20})confuse
Salmonella(?!(?:[^.|:|____]{0,20}\1))([^.|:|____]{0,20})\bams\b
Salmonella(?!(?:[^.|:|____]{0,20}\1))([^.|:|____]{0,20})\bmental\b
Salmonella(?!(?:[^.|:|____]{0,20}\1))([^.|:|____]{0,20})Typhoid
Salmonella(?!(?:[^.|:|____]{0,20}\1))([^.|:|____]{0,20})Salmonella
Salmonella(?!(?:[^.|:|____]{0,20}\1))([^.|:|____]{0,20})tuberculoma
Salmonella(?!(?:[^.|:|____]{0,20}\1))([^.|:|____]{0,20})Tuberculous
Salmonella(?!(?:[^.|:|____]{0,20}\1))([^.|:|____]{0,20})Tubercul
Salmonella(?!(?:[^.|:|____]{0,20}\1))([^.|:|____]{0,20})Listerial cerebral arteritis
Salmonella(?!(?:[^.|:|____]{0,20}\1))([^.|:|____]{0,20})Listeria
Salmonella(?!(?:[^.|:|____]{0,20}\1))([^.|:|____]{0,20})Meningococcal
Salmonella(?!(?:[^.|:|____]{0,20}\1))([^.|:|____]{0,20})Meningoco
Salmonella(?!(?:[^.|:|____]{0,20}\1))([^.|:|____]{0,20})Actinomycotic
Salmonella(?!(?:[^.|:|____]{0,20}\1))([^.|:|____]{0,20})Actinomyco
Salmonella(?!(?:[^.|:|____]{0,20}\1))([^.|:|____]{0,20})Neurosyphilis
Salmonella(?!(?:[^.|:|____]{0,20}\1))([^.|:|____]{0,20})Gumma
Salmonella(?!(?:[^.|:|____]{0,20}\1))([^.|:|____]{0,20})syphilitic
Salmonella(?!(?:[^.|:|____]{0,20}\1))([^.|:|____]{0,20})Syphilis
Salmonella(?!(?:[^.|:|____]{0,20}\1))([^.|:|____]{0,20})syphili
Salmonella(?!(?:[^.|:|____]{0,20}\1))([^.|:|____]{0,20})anthrax
Salmonella(?!(?:[^.|:|____]{0,20}\1))([^.|:|____]{0,20})Aseptic
Salmonella(?!(?:[^.|:|____]{0,20}\1))([^.|:|____]{0,20})leptospirosis
Salmonella(?!(?:[^.|:|____]{0,20}\1))([^.|:|____]{0,20})leptospir
Salmonella(?!(?:[^.|:|____]{0,20}\1))([^.|:|____]{0,20})Plague
Salmonella(?!(?:[^.|:|____]{0,20}\1))([^.|:|____]{0,20})Gonococc
Salmonella(?!(?:[^.|:|____]{0,20}\1))([^.|:|____]{0,20})Lyme
Salmonella(?!(?:[^.|:|____]{0,20}\1))([^.|:|____]{0,20})virus infection
Salmonella(?!(?:[^.|:|____]{0,20}\1))([^.|:|____]{0,20})viral infections
Salmonella(?!(?:[^.|:|____]{0,20}\1))([^.|:|____]{0,20})virus
Salmonella(?!(?:[^.|:|____]{0,20}\1))([^.|:|____]{0,20})viral
Salmonella(?!(?:[^.|:|____]{0,20}\1))([^.|:|____]{0,20})Nonbacterial
Salmonella(?!(?:[^.|:|____]{0,20}\1))([^.|:|____]{0,20})bacterial
Salmonella(?!(?:[^.|:|____]{0,20}\1))([^.|:|____]{0,20})bacteria
Salmonella(?!(?:[^.|:|____]{0,20}\1))([^.|:|____]{0,20})Mosquito
Salmonella(?!(?:[^.|:|____]{0,20}\1))([^.|:|____]{0,20})Japanese
Salmonella(?!(?:[^.|:|____]{0,20}\1))([^.|:|____]{0,20})Venezuelan equine
Salmonella(?!(?:[^.|:|____]{0,20}\1))([^.|:|____]{0,20})Western equine
Salmonella(?!(?:[^.|:|____]{0,20}\1))([^.|:|____]{0,20})Eastern equine
Salmonella(?!(?:[^.|:|____]{0,20}\1))([^.|:|____]{0,20})equine
Salmonella(?!(?:[^.|:|____]{0,20}\1))([^.|:|____]{0,20})St Louis
Salmonella(?!(?:[^.|:|____]{0,20}\1))([^.|:|____]{0,20})Australian
Salmonella(?!(?:[^.|:|____]{0,20}\1))([^.|:|____]{0,20})Kunjin
Salmonella(?!(?:[^.|:|____]{0,20}\1))([^.|:|____]{0,20})California
Salmonella(?!(?:[^.|:|____]{0,20}\1))([^.|:|____]{0,20})La Crosse
Salmonella(?!(?:[^.|:|____]{0,20}\1))([^.|:|____]{0,20})Rocio
Salmonella(?!(?:[^.|:|____]{0,20}\1))([^.|:|____]{0,20})Far Eastern tick-borne
Salmonella(?!(?:[^.|:|____]{0,20}\1))([^.|:|____]{0,20})Central European tick-borne
Salmonella(?!(?:[^.|:|____]{0,20}\1))([^.|:|____]{0,20})\/bTick\/b
Salmonella(?!(?:[^.|:|____]{0,20}\1))([^.|:|____]{0,20})Powassan
Salmonella(?!(?:[^.|:|____]{0,20}\1))([^.|:|____]{0,20})Louping
Salmonella(?!(?:[^.|:|____]{0,20}\1))([^.|:|____]{0,20})Enteroviral
Salmonella(?!(?:[^.|:|____]{0,20}\1))([^.|:|____]{0,20})Enterovirus
Salmonella(?!(?:[^.|:|____]{0,20}\1))([^.|:|____]{0,20})Adenoviral
Salmonella(?!(?:[^.|:|____]{0,20}\1))([^.|:|____]{0,20})Adenovirus
Salmonella(?!(?:[^.|:|____]{0,20}\1))([^.|:|____]{0,20})Arthropod
Salmonella(?!(?:[^.|:|____]{0,20}\1))([^.|:|____]{0,20})Lymphocytic
Salmonella(?!(?:[^.|:|____]{0,20}\1))([^.|:|____]{0,20})exanthem
Salmonella(?!(?:[^.|:|____]{0,20}\1))([^.|:|____]{0,20})West Nile
Salmonella(?!(?:[^.|:|____]{0,20}\1))([^.|:|____]{0,20})Herpesviral
Salmonella(?!(?:[^.|:|____]{0,20}\1))([^.|:|____]{0,20})HSV
Salmonella(?!(?:[^.|:|____]{0,20}\1))([^.|:|____]{0,20})Herpes Zoster
Salmonella(?!(?:[^.|:|____]{0,20}\1))([^.|:|____]{0,20})HZV
Salmonella(?!(?:[^.|:|____]{0,20}\1))([^.|:|____]{0,20})Shingle
Salmonella(?!(?:[^.|:|____]{0,20}\1))([^.|:|____]{0,20})Zoster
Salmonella(?!(?:[^.|:|____]{0,20}\1))([^.|:|____]{0,20})herpesvirus
Salmonella(?!(?:[^.|:|____]{0,20}\1))([^.|:|____]{0,20})HHS
Salmonella(?!(?:[^.|:|____]{0,20}\1))([^.|:|____]{0,20})Herpes
Salmonella(?!(?:[^.|:|____]{0,20}\1))([^.|:|____]{0,20})Varicella
Salmonella(?!(?:[^.|:|____]{0,20}\1))([^.|:|____]{0,20})Postchickenpox
Salmonella(?!(?:[^.|:|____]{0,20}\1))([^.|:|____]{0,20})Post chickenpox
Salmonella(?!(?:[^.|:|____]{0,20}\1))([^.|:|____]{0,20})Post-chickenpox
Salmonella(?!(?:[^.|:|____]{0,20}\1))([^.|:|____]{0,20})chickenpox
Salmonella(?!(?:[^.|:|____]{0,20}\1))([^.|:|____]{0,20})chicken pox
Salmonella(?!(?:[^.|:|____]{0,20}\1))([^.|:|____]{0,20})Rubella
Salmonella(?!(?:[^.|:|____]{0,20}\1))([^.|:|____]{0,20})Postmeasle
Salmonella(?!(?:[^.|:|____]{0,20}\1))([^.|:|____]{0,20})Measle
Salmonella(?!(?:[^.|:|____]{0,20}\1))([^.|:|____]{0,20})cytomegaloviral
Salmonella(?!(?:[^.|:|____]{0,20}\1))([^.|:|____]{0,20})cytomegalovirus
Salmonella(?!(?:[^.|:|____]{0,20}\1))([^.|:|____]{0,20})CMV
Salmonella(?!(?:[^.|:|____]{0,20}\1))([^.|:|____]{0,20})Mumps
Salmonella(?!(?:[^.|:|____]{0,20}\1))([^.|:|____]{0,20})Mump
Salmonella(?!(?:[^.|:|____]{0,20}\1))([^.|:|____]{0,20})Gammaherpesviral
Salmonella(?!(?:[^.|:|____]{0,20}\1))([^.|:|____]{0,20})infectious mononucleosis
Salmonella(?!(?:[^.|:|____]{0,20}\1))([^.|:|____]{0,20})mononucleosis
Salmonella(?!(?:[^.|:|____]{0,20}\1))([^.|:|____]{0,20})Candida
Salmonella(?!(?:[^.|:|____]{0,20}\1))([^.|:|____]{0,20})Coccidioidomyco
Salmonella(?!(?:[^.|:|____]{0,20}\1))([^.|:|____]{0,20})Blastomyco
Salmonella(?!(?:[^.|:|____]{0,20}\1))([^.|:|____]{0,20})sporotricho
Salmonella(?!(?:[^.|:|____]{0,20}\1))([^.|:|____]{0,20})cryptococ
Salmonella(?!(?:[^.|:|____]{0,20}\1))([^.|:|____]{0,20})Chagas
Salmonella(?!(?:[^.|:|____]{0,20}\1))([^.|:|____]{0,20})Toxoplasm
Salmonella(?!(?:[^.|:|____]{0,20}\1))([^.|:|____]{0,20})Naegler
Salmonella(?!(?:[^.|:|____]{0,20}\1))([^.|:|____]{0,20})amebic
Salmonella(?!(?:[^.|:|____]{0,20}\1))([^.|:|____]{0,20})amoebic
Salmonella(?!(?:[^.|:|____]{0,20}\1))([^.|:|____]{0,20})Acantham
Salmonella(?!(?:[^.|:|____]{0,20}\1))([^.|:|____]{0,20})culbertsoni
Salmonella(?!(?:[^.|:|____]{0,20}\1))([^.|:|____]{0,20})neurocyst
Salmonella(?!(?:[^.|:|____]{0,20}\1))([^.|:|____]{0,20})Cysticercosis
Salmonella(?!(?:[^.|:|____]{0,20}\1))([^.|:|____]{0,20})Angiostrong
Salmonella(?!(?:[^.|:|____]{0,20}\1))([^.|:|____]{0,20})Parastrong
Salmonella(?!(?:[^.|:|____]{0,20}\1))([^.|:|____]{0,20})Eosinophilic
Salmonella(?!(?:[^.|:|____]{0,20}\1))([^.|:|____]{0,20})cantonensis
Salmonella(?!(?:[^.|:|____]{0,20}\1))([^.|:|____]{0,20})Sarcoid
Salmonella(?!(?:[^.|:|____]{0,20}\1))([^.|:|____]{0,20})Hemophilus influenzae
Salmonella(?!(?:[^.|:|____]{0,20}\1))([^.|:|____]{0,20})Hemophilus
Salmonella(?!(?:[^.|:|____]{0,20}\1))([^.|:|____]{0,20})Streptococcal pneumoniae
Salmonella(?!(?:[^.|:|____]{0,20}\1))([^.|:|____]{0,20})Streptococ
Salmonella(?!(?:[^.|:|____]{0,20}\1))([^.|:|____]{0,20})Pneumococ
Salmonella(?!(?:[^.|:|____]{0,20}\1))([^.|:|____]{0,20})Staphyloco
Salmonella(?!(?:[^.|:|____]{0,20}\1))([^.|:|____]{0,20})Escherichia coli
Salmonella(?!(?:[^.|:|____]{0,20}\1))([^.|:|____]{0,20})E. coli
Salmonella(?!(?:[^.|:|____]{0,20}\1))([^.|:|____]{0,20})E coli
Salmonella(?!(?:[^.|:|____]{0,20}\1))([^.|:|____]{0,20})coli
Salmonella(?!(?:[^.|:|____]{0,20}\1))([^.|:|____]{0,20})Klebsiella
Salmonella(?!(?:[^.|:|____]{0,20}\1))([^.|:|____]{0,20})bacillus
Salmonella(?!(?:[^.|:|____]{0,20}\1))([^.|:|____]{0,20})bacil
Salmonella(?!(?:[^.|:|____]{0,20}\1))([^.|:|____]{0,20})Purulent
Salmonella(?!(?:[^.|:|____]{0,20}\1))([^.|:|____]{0,20})Nonpyogenic
Salmonella(?!(?:[^.|:|____]{0,20}\1))([^.|:|____]{0,20})Pyogenic
Salmonella(?!(?:[^.|:|____]{0,20}\1))([^.|:|____]{0,20})Suppurative
Salmonella(?!(?:[^.|:|____]{0,20}\1))([^.|:|____]{0,20})parasitic
Salmonella(?!(?:[^.|:|____]{0,20}\1))([^.|:|____]{0,20})parasite
Salmonella(?!(?:[^.|:|____]{0,20}\1))([^.|:|____]{0,20})Mollaret
Salmonella(?!(?:[^.|:|____]{0,20}\1))([^.|:|____]{0,20})Benign recurrent
Salmonella(?!(?:[^.|:|____]{0,20}\1))([^.|:|____]{0,20})Arachnoiditis
Salmonella(?!(?:[^.|:|____]{0,20}\1))([^.|:|____]{0,20})Arachnoid
Salmonella(?!(?:[^.|:|____]{0,20}\1))([^.|:|____]{0,20})Postinfectious
Salmonella(?!(?:[^.|:|____]{0,20}\1))([^.|:|____]{0,20})Post infectious
Salmonella(?!(?:[^.|:|____]{0,20}\1))([^.|:|____]{0,20})Post-infectious
Salmonella(?!(?:[^.|:|____]{0,20}\1))([^.|:|____]{0,20})Acute disseminated
Salmonella(?!(?:[^.|:|____]{0,20}\1))([^.|:|____]{0,20})disseminated
Salmonella(?!(?:[^.|:|____]{0,20}\1))([^.|:|____]{0,20})Postimmunization
Salmonella(?!(?:[^.|:|____]{0,20}\1))([^.|:|____]{0,20})post immunization
Salmonella(?!(?:[^.|:|____]{0,20}\1))([^.|:|____]{0,20})post-immunization
Salmonella(?!(?:[^.|:|____]{0,20}\1))([^.|:|____]{0,20})necrotizing
Salmonella(?!(?:[^.|:|____]{0,20}\1))([^.|:|____]{0,20})hemorrhagic
Salmonella(?!(?:[^.|:|____]{0,20}\1))([^.|:|____]{0,20})leukoencephalitis
Salmonella(?!(?:[^.|:|____]{0,20}\1))([^.|:|____]{0,20})poliomyelitis
Salmonella(?!(?:[^.|:|____]{0,20}\1))([^.|:|____]{0,20})polio
Salmonella(?!(?:[^.|:|____]{0,20}\1))([^.|:|____]{0,20})nonparalytic
Salmonella(?!(?:[^.|:|____]{0,20}\1))([^.|:|____]{0,20})paralytic
Salmonella(?!(?:[^.|:|____]{0,20}\1))([^.|:|____]{0,20})Marburg
Salmonella(?!(?:[^.|:|____]{0,20}\1))([^.|:|____]{0,20})Ebola
Salmonella(?!(?:[^.|:|____]{0,20}\1))([^.|:|____]{0,20})trypanosom
Salmonella(?!(?:[^.|:|____]{0,20}\1))([^.|:|____]{0,20})Sleeping sickness
Salmonella(?!(?:[^.|:|____]{0,20}\1))([^.|:|____]{0,20})Creutzfeldt
Salmonella(?!(?:[^.|:|____]{0,20}\1))([^.|:|____]{0,20})spongiform
Salmonella(?!(?:[^.|:|____]{0,20}\1))([^.|:|____]{0,20})cerebral arteritis
Salmonella(?!(?:[^.|:|____]{0,20}\1))([^.|:|____]{0,20})eosinophilic meningitis
Salmonella(?!(?:[^.|:|____]{0,20}\1))([^.|:|____]{0,20})Relapsing fever
Salmonella(?!(?:[^.|:|____]{0,20}\1))([^.|:|____]{0,20})Borrelia
Salmonella(?!(?:[^.|:|____]{0,20}\1))([^.|:|____]{0,20})Melioidosis
Salmonella(?!(?:[^.|:|____]{0,20}\1))([^.|:|____]{0,20})Pseudomona
Salmonella(?!(?:[^.|:|____]{0,20}\1))([^.|:|____]{0,20})Whitmore
Salmonella(?!(?:[^.|:|____]{0,20}\1))([^.|:|____]{0,20})fulminating
Salmonella(?!(?:[^.|:|____]{0,20}\1))([^.|:|____]{0,20})fulminan
Salmonella(?!(?:[^.|:|____]{0,20}\1))([^.|:|____]{0,20})Subacute necrotizing
Salmonella(?!(?:[^.|:|____]{0,20}\1))([^.|:|____]{0,20})Glander
Salmonella(?!(?:[^.|:|____]{0,20}\1))([^.|:|____]{0,20})Arenavirus
Salmonella(?!(?:[^.|:|____]{0,20}\1))([^.|:|____]{0,20})Arena virus
Salmonella(?!(?:[^.|:|____]{0,20}\1))([^.|:|____]{0,20})Arenaviral
Salmonella(?!(?:[^.|:|____]{0,20}\1))([^.|:|____]{0,20})Nipah
Salmonella(?!(?:[^.|:|____]{0,20}\1))([^.|:|____]{0,20})neural larva migran
Salmonella(?!(?:[^.|:|____]{0,20}\1))([^.|:|____]{0,20})larva migran
Salmonella(?!(?:[^.|:|____]{0,20}\1))([^.|:|____]{0,20})Baylisascar
Salmonella(?!(?:[^.|:|____]{0,20}\1))([^.|:|____]{0,20})Gnathostom
Salmonella(?!(?:[^.|:|____]{0,20}\1))([^.|:|____]{0,20})Wandering
Salmonella(?!(?:[^.|:|____]{0,20}\1))([^.|:|____]{0,20})Periaxial
Salmonella(?!(?:[^.|:|____]{0,20}\1))([^.|:|____]{0,20})Diffuse sclerosis
Salmonella(?!(?:[^.|:|____]{0,20}\1))([^.|:|____]{0,20})sclerosis
Salmonella(?!(?:[^.|:|____]{0,20}\1))([^.|:|____]{0,20})Tropical
Salmonella(?!(?:[^.|:|____]{0,20}\1))([^.|:|____]{0,20})Myalgic
tuberculoma(?!(?:[^.|:|____]{0,20}\1))([^.|:|____]{0,20})infectious
tuberculoma(?!(?:[^.|:|____]{0,20}\1))([^.|:|____]{0,20})confusion
tuberculoma(?!(?:[^.|:|____]{0,20}\1))([^.|:|____]{0,20})confuse
tuberculoma(?!(?:[^.|:|____]{0,20}\1))([^.|:|____]{0,20})\bams\b
tuberculoma(?!(?:[^.|:|____]{0,20}\1))([^.|:|____]{0,20})\bmental\b
tuberculoma(?!(?:[^.|:|____]{0,20}\1))([^.|:|____]{0,20})Typhoid
tuberculoma(?!(?:[^.|:|____]{0,20}\1))([^.|:|____]{0,20})Salmonella
tuberculoma(?!(?:[^.|:|____]{0,20}\1))([^.|:|____]{0,20})tuberculoma
tuberculoma(?!(?:[^.|:|____]{0,20}\1))([^.|:|____]{0,20})Tuberculous
tuberculoma(?!(?:[^.|:|____]{0,20}\1))([^.|:|____]{0,20})Tubercul
tuberculoma(?!(?:[^.|:|____]{0,20}\1))([^.|:|____]{0,20})Listerial cerebral arteritis
tuberculoma(?!(?:[^.|:|____]{0,20}\1))([^.|:|____]{0,20})Listeria
tuberculoma(?!(?:[^.|:|____]{0,20}\1))([^.|:|____]{0,20})Meningococcal
tuberculoma(?!(?:[^.|:|____]{0,20}\1))([^.|:|____]{0,20})Meningoco
tuberculoma(?!(?:[^.|:|____]{0,20}\1))([^.|:|____]{0,20})Actinomycotic
tuberculoma(?!(?:[^.|:|____]{0,20}\1))([^.|:|____]{0,20})Actinomyco
tuberculoma(?!(?:[^.|:|____]{0,20}\1))([^.|:|____]{0,20})Neurosyphilis
tuberculoma(?!(?:[^.|:|____]{0,20}\1))([^.|:|____]{0,20})Gumma
tuberculoma(?!(?:[^.|:|____]{0,20}\1))([^.|:|____]{0,20})syphilitic
tuberculoma(?!(?:[^.|:|____]{0,20}\1))([^.|:|____]{0,20})Syphilis
tuberculoma(?!(?:[^.|:|____]{0,20}\1))([^.|:|____]{0,20})syphili
tuberculoma(?!(?:[^.|:|____]{0,20}\1))([^.|:|____]{0,20})anthrax
tuberculoma(?!(?:[^.|:|____]{0,20}\1))([^.|:|____]{0,20})Aseptic
tuberculoma(?!(?:[^.|:|____]{0,20}\1))([^.|:|____]{0,20})leptospirosis
tuberculoma(?!(?:[^.|:|____]{0,20}\1))([^.|:|____]{0,20})leptospir
tuberculoma(?!(?:[^.|:|____]{0,20}\1))([^.|:|____]{0,20})Plague
tuberculoma(?!(?:[^.|:|____]{0,20}\1))([^.|:|____]{0,20})Gonococc
tuberculoma(?!(?:[^.|:|____]{0,20}\1))([^.|:|____]{0,20})Lyme
tuberculoma(?!(?:[^.|:|____]{0,20}\1))([^.|:|____]{0,20})virus infection
tuberculoma(?!(?:[^.|:|____]{0,20}\1))([^.|:|____]{0,20})viral infections
tuberculoma(?!(?:[^.|:|____]{0,20}\1))([^.|:|____]{0,20})virus
tuberculoma(?!(?:[^.|:|____]{0,20}\1))([^.|:|____]{0,20})viral
tuberculoma(?!(?:[^.|:|____]{0,20}\1))([^.|:|____]{0,20})Nonbacterial
tuberculoma(?!(?:[^.|:|____]{0,20}\1))([^.|:|____]{0,20})bacterial
tuberculoma(?!(?:[^.|:|____]{0,20}\1))([^.|:|____]{0,20})bacteria
tuberculoma(?!(?:[^.|:|____]{0,20}\1))([^.|:|____]{0,20})Mosquito
tuberculoma(?!(?:[^.|:|____]{0,20}\1))([^.|:|____]{0,20})Japanese
tuberculoma(?!(?:[^.|:|____]{0,20}\1))([^.|:|____]{0,20})Venezuelan equine
tuberculoma(?!(?:[^.|:|____]{0,20}\1))([^.|:|____]{0,20})Western equine
tuberculoma(?!(?:[^.|:|____]{0,20}\1))([^.|:|____]{0,20})Eastern equine
tuberculoma(?!(?:[^.|:|____]{0,20}\1))([^.|:|____]{0,20})equine
tuberculoma(?!(?:[^.|:|____]{0,20}\1))([^.|:|____]{0,20})St Louis
tuberculoma(?!(?:[^.|:|____]{0,20}\1))([^.|:|____]{0,20})Australian
tuberculoma(?!(?:[^.|:|____]{0,20}\1))([^.|:|____]{0,20})Kunjin
tuberculoma(?!(?:[^.|:|____]{0,20}\1))([^.|:|____]{0,20})California
tuberculoma(?!(?:[^.|:|____]{0,20}\1))([^.|:|____]{0,20})La Crosse
tuberculoma(?!(?:[^.|:|____]{0,20}\1))([^.|:|____]{0,20})Rocio
tuberculoma(?!(?:[^.|:|____]{0,20}\1))([^.|:|____]{0,20})Far Eastern tick-borne
tuberculoma(?!(?:[^.|:|____]{0,20}\1))([^.|:|____]{0,20})Central European tick-borne
tuberculoma(?!(?:[^.|:|____]{0,20}\1))([^.|:|____]{0,20})\/bTick\/b
tuberculoma(?!(?:[^.|:|____]{0,20}\1))([^.|:|____]{0,20})Powassan
tuberculoma(?!(?:[^.|:|____]{0,20}\1))([^.|:|____]{0,20})Louping
tuberculoma(?!(?:[^.|:|____]{0,20}\1))([^.|:|____]{0,20})Enteroviral
tuberculoma(?!(?:[^.|:|____]{0,20}\1))([^.|:|____]{0,20})Enterovirus
tuberculoma(?!(?:[^.|:|____]{0,20}\1))([^.|:|____]{0,20})Adenoviral
tuberculoma(?!(?:[^.|:|____]{0,20}\1))([^.|:|____]{0,20})Adenovirus
tuberculoma(?!(?:[^.|:|____]{0,20}\1))([^.|:|____]{0,20})Arthropod
tuberculoma(?!(?:[^.|:|____]{0,20}\1))([^.|:|____]{0,20})Lymphocytic
tuberculoma(?!(?:[^.|:|____]{0,20}\1))([^.|:|____]{0,20})exanthem
tuberculoma(?!(?:[^.|:|____]{0,20}\1))([^.|:|____]{0,20})West Nile
tuberculoma(?!(?:[^.|:|____]{0,20}\1))([^.|:|____]{0,20})Herpesviral
tuberculoma(?!(?:[^.|:|____]{0,20}\1))([^.|:|____]{0,20})HSV
tuberculoma(?!(?:[^.|:|____]{0,20}\1))([^.|:|____]{0,20})Herpes Zoster
tuberculoma(?!(?:[^.|:|____]{0,20}\1))([^.|:|____]{0,20})HZV
tuberculoma(?!(?:[^.|:|____]{0,20}\1))([^.|:|____]{0,20})Shingle
tuberculoma(?!(?:[^.|:|____]{0,20}\1))([^.|:|____]{0,20})Zoster
tuberculoma(?!(?:[^.|:|____]{0,20}\1))([^.|:|____]{0,20})herpesvirus
tuberculoma(?!(?:[^.|:|____]{0,20}\1))([^.|:|____]{0,20})HHS
tuberculoma(?!(?:[^.|:|____]{0,20}\1))([^.|:|____]{0,20})Herpes
tuberculoma(?!(?:[^.|:|____]{0,20}\1))([^.|:|____]{0,20})Varicella
tuberculoma(?!(?:[^.|:|____]{0,20}\1))([^.|:|____]{0,20})Postchickenpox
tuberculoma(?!(?:[^.|:|____]{0,20}\1))([^.|:|____]{0,20})Post chickenpox
tuberculoma(?!(?:[^.|:|____]{0,20}\1))([^.|:|____]{0,20})Post-chickenpox
tuberculoma(?!(?:[^.|:|____]{0,20}\1))([^.|:|____]{0,20})chickenpox
tuberculoma(?!(?:[^.|:|____]{0,20}\1))([^.|:|____]{0,20})chicken pox
tuberculoma(?!(?:[^.|:|____]{0,20}\1))([^.|:|____]{0,20})Rubella
tuberculoma(?!(?:[^.|:|____]{0,20}\1))([^.|:|____]{0,20})Postmeasle
tuberculoma(?!(?:[^.|:|____]{0,20}\1))([^.|:|____]{0,20})Measle
tuberculoma(?!(?:[^.|:|____]{0,20}\1))([^.|:|____]{0,20})cytomegaloviral
tuberculoma(?!(?:[^.|:|____]{0,20}\1))([^.|:|____]{0,20})cytomegalovirus
tuberculoma(?!(?:[^.|:|____]{0,20}\1))([^.|:|____]{0,20})CMV
tuberculoma(?!(?:[^.|:|____]{0,20}\1))([^.|:|____]{0,20})Mumps
tuberculoma(?!(?:[^.|:|____]{0,20}\1))([^.|:|____]{0,20})Mump
tuberculoma(?!(?:[^.|:|____]{0,20}\1))([^.|:|____]{0,20})Gammaherpesviral
tuberculoma(?!(?:[^.|:|____]{0,20}\1))([^.|:|____]{0,20})infectious mononucleosis
tuberculoma(?!(?:[^.|:|____]{0,20}\1))([^.|:|____]{0,20})mononucleosis
tuberculoma(?!(?:[^.|:|____]{0,20}\1))([^.|:|____]{0,20})Candida
tuberculoma(?!(?:[^.|:|____]{0,20}\1))([^.|:|____]{0,20})Coccidioidomyco
tuberculoma(?!(?:[^.|:|____]{0,20}\1))([^.|:|____]{0,20})Blastomyco
tuberculoma(?!(?:[^.|:|____]{0,20}\1))([^.|:|____]{0,20})sporotricho
tuberculoma(?!(?:[^.|:|____]{0,20}\1))([^.|:|____]{0,20})cryptococ
tuberculoma(?!(?:[^.|:|____]{0,20}\1))([^.|:|____]{0,20})Chagas
tuberculoma(?!(?:[^.|:|____]{0,20}\1))([^.|:|____]{0,20})Toxoplasm
tuberculoma(?!(?:[^.|:|____]{0,20}\1))([^.|:|____]{0,20})Naegler
tuberculoma(?!(?:[^.|:|____]{0,20}\1))([^.|:|____]{0,20})amebic
tuberculoma(?!(?:[^.|:|____]{0,20}\1))([^.|:|____]{0,20})amoebic
tuberculoma(?!(?:[^.|:|____]{0,20}\1))([^.|:|____]{0,20})Acantham
tuberculoma(?!(?:[^.|:|____]{0,20}\1))([^.|:|____]{0,20})culbertsoni
tuberculoma(?!(?:[^.|:|____]{0,20}\1))([^.|:|____]{0,20})neurocyst
tuberculoma(?!(?:[^.|:|____]{0,20}\1))([^.|:|____]{0,20})Cysticercosis
tuberculoma(?!(?:[^.|:|____]{0,20}\1))([^.|:|____]{0,20})Angiostrong
tuberculoma(?!(?:[^.|:|____]{0,20}\1))([^.|:|____]{0,20})Parastrong
tuberculoma(?!(?:[^.|:|____]{0,20}\1))([^.|:|____]{0,20})Eosinophilic
tuberculoma(?!(?:[^.|:|____]{0,20}\1))([^.|:|____]{0,20})cantonensis
tuberculoma(?!(?:[^.|:|____]{0,20}\1))([^.|:|____]{0,20})Sarcoid
tuberculoma(?!(?:[^.|:|____]{0,20}\1))([^.|:|____]{0,20})Hemophilus influenzae
tuberculoma(?!(?:[^.|:|____]{0,20}\1))([^.|:|____]{0,20})Hemophilus
tuberculoma(?!(?:[^.|:|____]{0,20}\1))([^.|:|____]{0,20})Streptococcal pneumoniae
tuberculoma(?!(?:[^.|:|____]{0,20}\1))([^.|:|____]{0,20})Streptococ
tuberculoma(?!(?:[^.|:|____]{0,20}\1))([^.|:|____]{0,20})Pneumococ
tuberculoma(?!(?:[^.|:|____]{0,20}\1))([^.|:|____]{0,20})Staphyloco
tuberculoma(?!(?:[^.|:|____]{0,20}\1))([^.|:|____]{0,20})Escherichia coli
tuberculoma(?!(?:[^.|:|____]{0,20}\1))([^.|:|____]{0,20})E. coli
tuberculoma(?!(?:[^.|:|____]{0,20}\1))([^.|:|____]{0,20})E coli
tuberculoma(?!(?:[^.|:|____]{0,20}\1))([^.|:|____]{0,20})coli
tuberculoma(?!(?:[^.|:|____]{0,20}\1))([^.|:|____]{0,20})Klebsiella
tuberculoma(?!(?:[^.|:|____]{0,20}\1))([^.|:|____]{0,20})bacillus
tuberculoma(?!(?:[^.|:|____]{0,20}\1))([^.|:|____]{0,20})bacil
tuberculoma(?!(?:[^.|:|____]{0,20}\1))([^.|:|____]{0,20})Purulent
tuberculoma(?!(?:[^.|:|____]{0,20}\1))([^.|:|____]{0,20})Nonpyogenic
tuberculoma(?!(?:[^.|:|____]{0,20}\1))([^.|:|____]{0,20})Pyogenic
tuberculoma(?!(?:[^.|:|____]{0,20}\1))([^.|:|____]{0,20})Suppurative
tuberculoma(?!(?:[^.|:|____]{0,20}\1))([^.|:|____]{0,20})parasitic
tuberculoma(?!(?:[^.|:|____]{0,20}\1))([^.|:|____]{0,20})parasite
tuberculoma(?!(?:[^.|:|____]{0,20}\1))([^.|:|____]{0,20})Mollaret
tuberculoma(?!(?:[^.|:|____]{0,20}\1))([^.|:|____]{0,20})Benign recurrent
tuberculoma(?!(?:[^.|:|____]{0,20}\1))([^.|:|____]{0,20})Arachnoiditis
tuberculoma(?!(?:[^.|:|____]{0,20}\1))([^.|:|____]{0,20})Arachnoid
tuberculoma(?!(?:[^.|:|____]{0,20}\1))([^.|:|____]{0,20})Postinfectious
tuberculoma(?!(?:[^.|:|____]{0,20}\1))([^.|:|____]{0,20})Post infectious
tuberculoma(?!(?:[^.|:|____]{0,20}\1))([^.|:|____]{0,20})Post-infectious
tuberculoma(?!(?:[^.|:|____]{0,20}\1))([^.|:|____]{0,20})Acute disseminated
tuberculoma(?!(?:[^.|:|____]{0,20}\1))([^.|:|____]{0,20})disseminated
tuberculoma(?!(?:[^.|:|____]{0,20}\1))([^.|:|____]{0,20})Postimmunization
tuberculoma(?!(?:[^.|:|____]{0,20}\1))([^.|:|____]{0,20})post immunization
tuberculoma(?!(?:[^.|:|____]{0,20}\1))([^.|:|____]{0,20})post-immunization
tuberculoma(?!(?:[^.|:|____]{0,20}\1))([^.|:|____]{0,20})necrotizing
tuberculoma(?!(?:[^.|:|____]{0,20}\1))([^.|:|____]{0,20})hemorrhagic
tuberculoma(?!(?:[^.|:|____]{0,20}\1))([^.|:|____]{0,20})leukoencephalitis
tuberculoma(?!(?:[^.|:|____]{0,20}\1))([^.|:|____]{0,20})poliomyelitis
tuberculoma(?!(?:[^.|:|____]{0,20}\1))([^.|:|____]{0,20})polio
tuberculoma(?!(?:[^.|:|____]{0,20}\1))([^.|:|____]{0,20})nonparalytic
tuberculoma(?!(?:[^.|:|____]{0,20}\1))([^.|:|____]{0,20})paralytic
tuberculoma(?!(?:[^.|:|____]{0,20}\1))([^.|:|____]{0,20})Marburg
tuberculoma(?!(?:[^.|:|____]{0,20}\1))([^.|:|____]{0,20})Ebola
tuberculoma(?!(?:[^.|:|____]{0,20}\1))([^.|:|____]{0,20})trypanosom
tuberculoma(?!(?:[^.|:|____]{0,20}\1))([^.|:|____]{0,20})Sleeping sickness
tuberculoma(?!(?:[^.|:|____]{0,20}\1))([^.|:|____]{0,20})Creutzfeldt
tuberculoma(?!(?:[^.|:|____]{0,20}\1))([^.|:|____]{0,20})spongiform
tuberculoma(?!(?:[^.|:|____]{0,20}\1))([^.|:|____]{0,20})cerebral arteritis
tuberculoma(?!(?:[^.|:|____]{0,20}\1))([^.|:|____]{0,20})eosinophilic meningitis
tuberculoma(?!(?:[^.|:|____]{0,20}\1))([^.|:|____]{0,20})Relapsing fever
tuberculoma(?!(?:[^.|:|____]{0,20}\1))([^.|:|____]{0,20})Borrelia
tuberculoma(?!(?:[^.|:|____]{0,20}\1))([^.|:|____]{0,20})Melioidosis
tuberculoma(?!(?:[^.|:|____]{0,20}\1))([^.|:|____]{0,20})Pseudomona
tuberculoma(?!(?:[^.|:|____]{0,20}\1))([^.|:|____]{0,20})Whitmore
tuberculoma(?!(?:[^.|:|____]{0,20}\1))([^.|:|____]{0,20})fulminating
tuberculoma(?!(?:[^.|:|____]{0,20}\1))([^.|:|____]{0,20})fulminan
tuberculoma(?!(?:[^.|:|____]{0,20}\1))([^.|:|____]{0,20})Subacute necrotizing
tuberculoma(?!(?:[^.|:|____]{0,20}\1))([^.|:|____]{0,20})Glander
tuberculoma(?!(?:[^.|:|____]{0,20}\1))([^.|:|____]{0,20})Arenavirus
tuberculoma(?!(?:[^.|:|____]{0,20}\1))([^.|:|____]{0,20})Arena virus
tuberculoma(?!(?:[^.|:|____]{0,20}\1))([^.|:|____]{0,20})Arenaviral
tuberculoma(?!(?:[^.|:|____]{0,20}\1))([^.|:|____]{0,20})Nipah
tuberculoma(?!(?:[^.|:|____]{0,20}\1))([^.|:|____]{0,20})neural larva migran
tuberculoma(?!(?:[^.|:|____]{0,20}\1))([^.|:|____]{0,20})larva migran
tuberculoma(?!(?:[^.|:|____]{0,20}\1))([^.|:|____]{0,20})Baylisascar
tuberculoma(?!(?:[^.|:|____]{0,20}\1))([^.|:|____]{0,20})Gnathostom
tuberculoma(?!(?:[^.|:|____]{0,20}\1))([^.|:|____]{0,20})Wandering
tuberculoma(?!(?:[^.|:|____]{0,20}\1))([^.|:|____]{0,20})Periaxial
tuberculoma(?!(?:[^.|:|____]{0,20}\1))([^.|:|____]{0,20})Diffuse sclerosis
tuberculoma(?!(?:[^.|:|____]{0,20}\1))([^.|:|____]{0,20})sclerosis
tuberculoma(?!(?:[^.|:|____]{0,20}\1))([^.|:|____]{0,20})Tropical
tuberculoma(?!(?:[^.|:|____]{0,20}\1))([^.|:|____]{0,20})Myalgic
Tuberculous(?!(?:[^.|:|____]{0,20}\1))([^.|:|____]{0,20})infectious
Tuberculous(?!(?:[^.|:|____]{0,20}\1))([^.|:|____]{0,20})confusion
Tuberculous(?!(?:[^.|:|____]{0,20}\1))([^.|:|____]{0,20})confuse
Tuberculous(?!(?:[^.|:|____]{0,20}\1))([^.|:|____]{0,20})\bams\b
Tuberculous(?!(?:[^.|:|____]{0,20}\1))([^.|:|____]{0,20})\bmental\b
Tuberculous(?!(?:[^.|:|____]{0,20}\1))([^.|:|____]{0,20})Typhoid
Tuberculous(?!(?:[^.|:|____]{0,20}\1))([^.|:|____]{0,20})Salmonella
Tuberculous(?!(?:[^.|:|____]{0,20}\1))([^.|:|____]{0,20})tuberculoma
Tuberculous(?!(?:[^.|:|____]{0,20}\1))([^.|:|____]{0,20})Tuberculous
Tuberculous(?!(?:[^.|:|____]{0,20}\1))([^.|:|____]{0,20})Tubercul
Tuberculous(?!(?:[^.|:|____]{0,20}\1))([^.|:|____]{0,20})Listerial cerebral arteritis
Tuberculous(?!(?:[^.|:|____]{0,20}\1))([^.|:|____]{0,20})Listeria
Tuberculous(?!(?:[^.|:|____]{0,20}\1))([^.|:|____]{0,20})Meningococcal
Tuberculous(?!(?:[^.|:|____]{0,20}\1))([^.|:|____]{0,20})Meningoco
Tuberculous(?!(?:[^.|:|____]{0,20}\1))([^.|:|____]{0,20})Actinomycotic
Tuberculous(?!(?:[^.|:|____]{0,20}\1))([^.|:|____]{0,20})Actinomyco
Tuberculous(?!(?:[^.|:|____]{0,20}\1))([^.|:|____]{0,20})Neurosyphilis
Tuberculous(?!(?:[^.|:|____]{0,20}\1))([^.|:|____]{0,20})Gumma
Tuberculous(?!(?:[^.|:|____]{0,20}\1))([^.|:|____]{0,20})syphilitic
Tuberculous(?!(?:[^.|:|____]{0,20}\1))([^.|:|____]{0,20})Syphilis
Tuberculous(?!(?:[^.|:|____]{0,20}\1))([^.|:|____]{0,20})syphili
Tuberculous(?!(?:[^.|:|____]{0,20}\1))([^.|:|____]{0,20})anthrax
Tuberculous(?!(?:[^.|:|____]{0,20}\1))([^.|:|____]{0,20})Aseptic
Tuberculous(?!(?:[^.|:|____]{0,20}\1))([^.|:|____]{0,20})leptospirosis
Tuberculous(?!(?:[^.|:|____]{0,20}\1))([^.|:|____]{0,20})leptospir
Tuberculous(?!(?:[^.|:|____]{0,20}\1))([^.|:|____]{0,20})Plague
Tuberculous(?!(?:[^.|:|____]{0,20}\1))([^.|:|____]{0,20})Gonococc
Tuberculous(?!(?:[^.|:|____]{0,20}\1))([^.|:|____]{0,20})Lyme
Tuberculous(?!(?:[^.|:|____]{0,20}\1))([^.|:|____]{0,20})virus infection
Tuberculous(?!(?:[^.|:|____]{0,20}\1))([^.|:|____]{0,20})viral infections
Tuberculous(?!(?:[^.|:|____]{0,20}\1))([^.|:|____]{0,20})virus
Tuberculous(?!(?:[^.|:|____]{0,20}\1))([^.|:|____]{0,20})viral
Tuberculous(?!(?:[^.|:|____]{0,20}\1))([^.|:|____]{0,20})Nonbacterial
Tuberculous(?!(?:[^.|:|____]{0,20}\1))([^.|:|____]{0,20})bacterial
Tuberculous(?!(?:[^.|:|____]{0,20}\1))([^.|:|____]{0,20})bacteria
Tuberculous(?!(?:[^.|:|____]{0,20}\1))([^.|:|____]{0,20})Mosquito
Tuberculous(?!(?:[^.|:|____]{0,20}\1))([^.|:|____]{0,20})Japanese
Tuberculous(?!(?:[^.|:|____]{0,20}\1))([^.|:|____]{0,20})Venezuelan equine
Tuberculous(?!(?:[^.|:|____]{0,20}\1))([^.|:|____]{0,20})Western equine
Tuberculous(?!(?:[^.|:|____]{0,20}\1))([^.|:|____]{0,20})Eastern equine
Tuberculous(?!(?:[^.|:|____]{0,20}\1))([^.|:|____]{0,20})equine
Tuberculous(?!(?:[^.|:|____]{0,20}\1))([^.|:|____]{0,20})St Louis
Tuberculous(?!(?:[^.|:|____]{0,20}\1))([^.|:|____]{0,20})Australian
Tuberculous(?!(?:[^.|:|____]{0,20}\1))([^.|:|____]{0,20})Kunjin
Tuberculous(?!(?:[^.|:|____]{0,20}\1))([^.|:|____]{0,20})California
Tuberculous(?!(?:[^.|:|____]{0,20}\1))([^.|:|____]{0,20})La Crosse
Tuberculous(?!(?:[^.|:|____]{0,20}\1))([^.|:|____]{0,20})Rocio
Tuberculous(?!(?:[^.|:|____]{0,20}\1))([^.|:|____]{0,20})Far Eastern tick-borne
Tuberculous(?!(?:[^.|:|____]{0,20}\1))([^.|:|____]{0,20})Central European tick-borne
Tuberculous(?!(?:[^.|:|____]{0,20}\1))([^.|:|____]{0,20})\/bTick\/b
Tuberculous(?!(?:[^.|:|____]{0,20}\1))([^.|:|____]{0,20})Powassan
Tuberculous(?!(?:[^.|:|____]{0,20}\1))([^.|:|____]{0,20})Louping
Tuberculous(?!(?:[^.|:|____]{0,20}\1))([^.|:|____]{0,20})Enteroviral
Tuberculous(?!(?:[^.|:|____]{0,20}\1))([^.|:|____]{0,20})Enterovirus
Tuberculous(?!(?:[^.|:|____]{0,20}\1))([^.|:|____]{0,20})Adenoviral
Tuberculous(?!(?:[^.|:|____]{0,20}\1))([^.|:|____]{0,20})Adenovirus
Tuberculous(?!(?:[^.|:|____]{0,20}\1))([^.|:|____]{0,20})Arthropod
Tuberculous(?!(?:[^.|:|____]{0,20}\1))([^.|:|____]{0,20})Lymphocytic
Tuberculous(?!(?:[^.|:|____]{0,20}\1))([^.|:|____]{0,20})exanthem
Tuberculous(?!(?:[^.|:|____]{0,20}\1))([^.|:|____]{0,20})West Nile
Tuberculous(?!(?:[^.|:|____]{0,20}\1))([^.|:|____]{0,20})Herpesviral
Tuberculous(?!(?:[^.|:|____]{0,20}\1))([^.|:|____]{0,20})HSV
Tuberculous(?!(?:[^.|:|____]{0,20}\1))([^.|:|____]{0,20})Herpes Zoster
Tuberculous(?!(?:[^.|:|____]{0,20}\1))([^.|:|____]{0,20})HZV
Tuberculous(?!(?:[^.|:|____]{0,20}\1))([^.|:|____]{0,20})Shingle
Tuberculous(?!(?:[^.|:|____]{0,20}\1))([^.|:|____]{0,20})Zoster
Tuberculous(?!(?:[^.|:|____]{0,20}\1))([^.|:|____]{0,20})herpesvirus
Tuberculous(?!(?:[^.|:|____]{0,20}\1))([^.|:|____]{0,20})HHS
Tuberculous(?!(?:[^.|:|____]{0,20}\1))([^.|:|____]{0,20})Herpes
Tuberculous(?!(?:[^.|:|____]{0,20}\1))([^.|:|____]{0,20})Varicella
Tuberculous(?!(?:[^.|:|____]{0,20}\1))([^.|:|____]{0,20})Postchickenpox
Tuberculous(?!(?:[^.|:|____]{0,20}\1))([^.|:|____]{0,20})Post chickenpox
Tuberculous(?!(?:[^.|:|____]{0,20}\1))([^.|:|____]{0,20})Post-chickenpox
Tuberculous(?!(?:[^.|:|____]{0,20}\1))([^.|:|____]{0,20})chickenpox
Tuberculous(?!(?:[^.|:|____]{0,20}\1))([^.|:|____]{0,20})chicken pox
Tuberculous(?!(?:[^.|:|____]{0,20}\1))([^.|:|____]{0,20})Rubella
Tuberculous(?!(?:[^.|:|____]{0,20}\1))([^.|:|____]{0,20})Postmeasle
Tuberculous(?!(?:[^.|:|____]{0,20}\1))([^.|:|____]{0,20})Measle
Tuberculous(?!(?:[^.|:|____]{0,20}\1))([^.|:|____]{0,20})cytomegaloviral
Tuberculous(?!(?:[^.|:|____]{0,20}\1))([^.|:|____]{0,20})cytomegalovirus
Tuberculous(?!(?:[^.|:|____]{0,20}\1))([^.|:|____]{0,20})CMV
Tuberculous(?!(?:[^.|:|____]{0,20}\1))([^.|:|____]{0,20})Mumps
Tuberculous(?!(?:[^.|:|____]{0,20}\1))([^.|:|____]{0,20})Mump
Tuberculous(?!(?:[^.|:|____]{0,20}\1))([^.|:|____]{0,20})Gammaherpesviral
Tuberculous(?!(?:[^.|:|____]{0,20}\1))([^.|:|____]{0,20})infectious mononucleosis
Tuberculous(?!(?:[^.|:|____]{0,20}\1))([^.|:|____]{0,20})mononucleosis
Tuberculous(?!(?:[^.|:|____]{0,20}\1))([^.|:|____]{0,20})Candida
Tuberculous(?!(?:[^.|:|____]{0,20}\1))([^.|:|____]{0,20})Coccidioidomyco
Tuberculous(?!(?:[^.|:|____]{0,20}\1))([^.|:|____]{0,20})Blastomyco
Tuberculous(?!(?:[^.|:|____]{0,20}\1))([^.|:|____]{0,20})sporotricho
Tuberculous(?!(?:[^.|:|____]{0,20}\1))([^.|:|____]{0,20})cryptococ
Tuberculous(?!(?:[^.|:|____]{0,20}\1))([^.|:|____]{0,20})Chagas
Tuberculous(?!(?:[^.|:|____]{0,20}\1))([^.|:|____]{0,20})Toxoplasm
Tuberculous(?!(?:[^.|:|____]{0,20}\1))([^.|:|____]{0,20})Naegler
Tuberculous(?!(?:[^.|:|____]{0,20}\1))([^.|:|____]{0,20})amebic
Tuberculous(?!(?:[^.|:|____]{0,20}\1))([^.|:|____]{0,20})amoebic
Tuberculous(?!(?:[^.|:|____]{0,20}\1))([^.|:|____]{0,20})Acantham
Tuberculous(?!(?:[^.|:|____]{0,20}\1))([^.|:|____]{0,20})culbertsoni
Tuberculous(?!(?:[^.|:|____]{0,20}\1))([^.|:|____]{0,20})neurocyst
Tuberculous(?!(?:[^.|:|____]{0,20}\1))([^.|:|____]{0,20})Cysticercosis
Tuberculous(?!(?:[^.|:|____]{0,20}\1))([^.|:|____]{0,20})Angiostrong
Tuberculous(?!(?:[^.|:|____]{0,20}\1))([^.|:|____]{0,20})Parastrong
Tuberculous(?!(?:[^.|:|____]{0,20}\1))([^.|:|____]{0,20})Eosinophilic
Tuberculous(?!(?:[^.|:|____]{0,20}\1))([^.|:|____]{0,20})cantonensis
Tuberculous(?!(?:[^.|:|____]{0,20}\1))([^.|:|____]{0,20})Sarcoid
Tuberculous(?!(?:[^.|:|____]{0,20}\1))([^.|:|____]{0,20})Hemophilus influenzae
Tuberculous(?!(?:[^.|:|____]{0,20}\1))([^.|:|____]{0,20})Hemophilus
Tuberculous(?!(?:[^.|:|____]{0,20}\1))([^.|:|____]{0,20})Streptococcal pneumoniae
Tuberculous(?!(?:[^.|:|____]{0,20}\1))([^.|:|____]{0,20})Streptococ
Tuberculous(?!(?:[^.|:|____]{0,20}\1))([^.|:|____]{0,20})Pneumococ
Tuberculous(?!(?:[^.|:|____]{0,20}\1))([^.|:|____]{0,20})Staphyloco
Tuberculous(?!(?:[^.|:|____]{0,20}\1))([^.|:|____]{0,20})Escherichia coli
Tuberculous(?!(?:[^.|:|____]{0,20}\1))([^.|:|____]{0,20})E. coli
Tuberculous(?!(?:[^.|:|____]{0,20}\1))([^.|:|____]{0,20})E coli
Tuberculous(?!(?:[^.|:|____]{0,20}\1))([^.|:|____]{0,20})coli
Tuberculous(?!(?:[^.|:|____]{0,20}\1))([^.|:|____]{0,20})Klebsiella
Tuberculous(?!(?:[^.|:|____]{0,20}\1))([^.|:|____]{0,20})bacillus
Tuberculous(?!(?:[^.|:|____]{0,20}\1))([^.|:|____]{0,20})bacil
Tuberculous(?!(?:[^.|:|____]{0,20}\1))([^.|:|____]{0,20})Purulent
Tuberculous(?!(?:[^.|:|____]{0,20}\1))([^.|:|____]{0,20})Nonpyogenic
Tuberculous(?!(?:[^.|:|____]{0,20}\1))([^.|:|____]{0,20})Pyogenic
Tuberculous(?!(?:[^.|:|____]{0,20}\1))([^.|:|____]{0,20})Suppurative
Tuberculous(?!(?:[^.|:|____]{0,20}\1))([^.|:|____]{0,20})parasitic
Tuberculous(?!(?:[^.|:|____]{0,20}\1))([^.|:|____]{0,20})parasite
Tuberculous(?!(?:[^.|:|____]{0,20}\1))([^.|:|____]{0,20})Mollaret
Tuberculous(?!(?:[^.|:|____]{0,20}\1))([^.|:|____]{0,20})Benign recurrent
Tuberculous(?!(?:[^.|:|____]{0,20}\1))([^.|:|____]{0,20})Arachnoiditis
Tuberculous(?!(?:[^.|:|____]{0,20}\1))([^.|:|____]{0,20})Arachnoid
Tuberculous(?!(?:[^.|:|____]{0,20}\1))([^.|:|____]{0,20})Postinfectious
Tuberculous(?!(?:[^.|:|____]{0,20}\1))([^.|:|____]{0,20})Post infectious
Tuberculous(?!(?:[^.|:|____]{0,20}\1))([^.|:|____]{0,20})Post-infectious
Tuberculous(?!(?:[^.|:|____]{0,20}\1))([^.|:|____]{0,20})Acute disseminated
Tuberculous(?!(?:[^.|:|____]{0,20}\1))([^.|:|____]{0,20})disseminated
Tuberculous(?!(?:[^.|:|____]{0,20}\1))([^.|:|____]{0,20})Postimmunization
Tuberculous(?!(?:[^.|:|____]{0,20}\1))([^.|:|____]{0,20})post immunization
Tuberculous(?!(?:[^.|:|____]{0,20}\1))([^.|:|____]{0,20})post-immunization
Tuberculous(?!(?:[^.|:|____]{0,20}\1))([^.|:|____]{0,20})necrotizing
Tuberculous(?!(?:[^.|:|____]{0,20}\1))([^.|:|____]{0,20})hemorrhagic
Tuberculous(?!(?:[^.|:|____]{0,20}\1))([^.|:|____]{0,20})leukoencephalitis
Tuberculous(?!(?:[^.|:|____]{0,20}\1))([^.|:|____]{0,20})poliomyelitis
Tuberculous(?!(?:[^.|:|____]{0,20}\1))([^.|:|____]{0,20})polio
Tuberculous(?!(?:[^.|:|____]{0,20}\1))([^.|:|____]{0,20})nonparalytic
Tuberculous(?!(?:[^.|:|____]{0,20}\1))([^.|:|____]{0,20})paralytic
Tuberculous(?!(?:[^.|:|____]{0,20}\1))([^.|:|____]{0,20})Marburg
Tuberculous(?!(?:[^.|:|____]{0,20}\1))([^.|:|____]{0,20})Ebola
Tuberculous(?!(?:[^.|:|____]{0,20}\1))([^.|:|____]{0,20})trypanosom
Tuberculous(?!(?:[^.|:|____]{0,20}\1))([^.|:|____]{0,20})Sleeping sickness
Tuberculous(?!(?:[^.|:|____]{0,20}\1))([^.|:|____]{0,20})Creutzfeldt
Tuberculous(?!(?:[^.|:|____]{0,20}\1))([^.|:|____]{0,20})spongiform
Tuberculous(?!(?:[^.|:|____]{0,20}\1))([^.|:|____]{0,20})cerebral arteritis
Tuberculous(?!(?:[^.|:|____]{0,20}\1))([^.|:|____]{0,20})eosinophilic meningitis
Tuberculous(?!(?:[^.|:|____]{0,20}\1))([^.|:|____]{0,20})Relapsing fever
Tuberculous(?!(?:[^.|:|____]{0,20}\1))([^.|:|____]{0,20})Borrelia
Tuberculous(?!(?:[^.|:|____]{0,20}\1))([^.|:|____]{0,20})Melioidosis
Tuberculous(?!(?:[^.|:|____]{0,20}\1))([^.|:|____]{0,20})Pseudomona
Tuberculous(?!(?:[^.|:|____]{0,20}\1))([^.|:|____]{0,20})Whitmore
Tuberculous(?!(?:[^.|:|____]{0,20}\1))([^.|:|____]{0,20})fulminating
Tuberculous(?!(?:[^.|:|____]{0,20}\1))([^.|:|____]{0,20})fulminan
Tuberculous(?!(?:[^.|:|____]{0,20}\1))([^.|:|____]{0,20})Subacute necrotizing
Tuberculous(?!(?:[^.|:|____]{0,20}\1))([^.|:|____]{0,20})Glander
Tuberculous(?!(?:[^.|:|____]{0,20}\1))([^.|:|____]{0,20})Arenavirus
Tuberculous(?!(?:[^.|:|____]{0,20}\1))([^.|:|____]{0,20})Arena virus
Tuberculous(?!(?:[^.|:|____]{0,20}\1))([^.|:|____]{0,20})Arenaviral
Tuberculous(?!(?:[^.|:|____]{0,20}\1))([^.|:|____]{0,20})Nipah
Tuberculous(?!(?:[^.|:|____]{0,20}\1))([^.|:|____]{0,20})neural larva migran
Tuberculous(?!(?:[^.|:|____]{0,20}\1))([^.|:|____]{0,20})larva migran
Tuberculous(?!(?:[^.|:|____]{0,20}\1))([^.|:|____]{0,20})Baylisascar
Tuberculous(?!(?:[^.|:|____]{0,20}\1))([^.|:|____]{0,20})Gnathostom
Tuberculous(?!(?:[^.|:|____]{0,20}\1))([^.|:|____]{0,20})Wandering
Tuberculous(?!(?:[^.|:|____]{0,20}\1))([^.|:|____]{0,20})Periaxial
Tuberculous(?!(?:[^.|:|____]{0,20}\1))([^.|:|____]{0,20})Diffuse sclerosis
Tuberculous(?!(?:[^.|:|____]{0,20}\1))([^.|:|____]{0,20})sclerosis
Tuberculous(?!(?:[^.|:|____]{0,20}\1))([^.|:|____]{0,20})Tropical
Tuberculous(?!(?:[^.|:|____]{0,20}\1))([^.|:|____]{0,20})Myalgic
Tubercul(?!(?:[^.|:|____]{0,20}\1))([^.|:|____]{0,20})infectious
Tubercul(?!(?:[^.|:|____]{0,20}\1))([^.|:|____]{0,20})confusion
Tubercul(?!(?:[^.|:|____]{0,20}\1))([^.|:|____]{0,20})confuse
Tubercul(?!(?:[^.|:|____]{0,20}\1))([^.|:|____]{0,20})\bams\b
Tubercul(?!(?:[^.|:|____]{0,20}\1))([^.|:|____]{0,20})\bmental\b
Tubercul(?!(?:[^.|:|____]{0,20}\1))([^.|:|____]{0,20})Typhoid
Tubercul(?!(?:[^.|:|____]{0,20}\1))([^.|:|____]{0,20})Salmonella
Tubercul(?!(?:[^.|:|____]{0,20}\1))([^.|:|____]{0,20})tuberculoma
Tubercul(?!(?:[^.|:|____]{0,20}\1))([^.|:|____]{0,20})Tuberculous
Tubercul(?!(?:[^.|:|____]{0,20}\1))([^.|:|____]{0,20})Tubercul
Tubercul(?!(?:[^.|:|____]{0,20}\1))([^.|:|____]{0,20})Listerial cerebral arteritis
Tubercul(?!(?:[^.|:|____]{0,20}\1))([^.|:|____]{0,20})Listeria
Tubercul(?!(?:[^.|:|____]{0,20}\1))([^.|:|____]{0,20})Meningococcal
Tubercul(?!(?:[^.|:|____]{0,20}\1))([^.|:|____]{0,20})Meningoco
Tubercul(?!(?:[^.|:|____]{0,20}\1))([^.|:|____]{0,20})Actinomycotic
Tubercul(?!(?:[^.|:|____]{0,20}\1))([^.|:|____]{0,20})Actinomyco
Tubercul(?!(?:[^.|:|____]{0,20}\1))([^.|:|____]{0,20})Neurosyphilis
Tubercul(?!(?:[^.|:|____]{0,20}\1))([^.|:|____]{0,20})Gumma
Tubercul(?!(?:[^.|:|____]{0,20}\1))([^.|:|____]{0,20})syphilitic
Tubercul(?!(?:[^.|:|____]{0,20}\1))([^.|:|____]{0,20})Syphilis
Tubercul(?!(?:[^.|:|____]{0,20}\1))([^.|:|____]{0,20})syphili
Tubercul(?!(?:[^.|:|____]{0,20}\1))([^.|:|____]{0,20})anthrax
Tubercul(?!(?:[^.|:|____]{0,20}\1))([^.|:|____]{0,20})Aseptic
Tubercul(?!(?:[^.|:|____]{0,20}\1))([^.|:|____]{0,20})leptospirosis
Tubercul(?!(?:[^.|:|____]{0,20}\1))([^.|:|____]{0,20})leptospir
Tubercul(?!(?:[^.|:|____]{0,20}\1))([^.|:|____]{0,20})Plague
Tubercul(?!(?:[^.|:|____]{0,20}\1))([^.|:|____]{0,20})Gonococc
Tubercul(?!(?:[^.|:|____]{0,20}\1))([^.|:|____]{0,20})Lyme
Tubercul(?!(?:[^.|:|____]{0,20}\1))([^.|:|____]{0,20})virus infection
Tubercul(?!(?:[^.|:|____]{0,20}\1))([^.|:|____]{0,20})viral infections
Tubercul(?!(?:[^.|:|____]{0,20}\1))([^.|:|____]{0,20})virus
Tubercul(?!(?:[^.|:|____]{0,20}\1))([^.|:|____]{0,20})viral
Tubercul(?!(?:[^.|:|____]{0,20}\1))([^.|:|____]{0,20})Nonbacterial
Tubercul(?!(?:[^.|:|____]{0,20}\1))([^.|:|____]{0,20})bacterial
Tubercul(?!(?:[^.|:|____]{0,20}\1))([^.|:|____]{0,20})bacteria
Tubercul(?!(?:[^.|:|____]{0,20}\1))([^.|:|____]{0,20})Mosquito
Tubercul(?!(?:[^.|:|____]{0,20}\1))([^.|:|____]{0,20})Japanese
Tubercul(?!(?:[^.|:|____]{0,20}\1))([^.|:|____]{0,20})Venezuelan equine
Tubercul(?!(?:[^.|:|____]{0,20}\1))([^.|:|____]{0,20})Western equine
Tubercul(?!(?:[^.|:|____]{0,20}\1))([^.|:|____]{0,20})Eastern equine
Tubercul(?!(?:[^.|:|____]{0,20}\1))([^.|:|____]{0,20})equine
Tubercul(?!(?:[^.|:|____]{0,20}\1))([^.|:|____]{0,20})St Louis
Tubercul(?!(?:[^.|:|____]{0,20}\1))([^.|:|____]{0,20})Australian
Tubercul(?!(?:[^.|:|____]{0,20}\1))([^.|:|____]{0,20})Kunjin
Tubercul(?!(?:[^.|:|____]{0,20}\1))([^.|:|____]{0,20})California
Tubercul(?!(?:[^.|:|____]{0,20}\1))([^.|:|____]{0,20})La Crosse
Tubercul(?!(?:[^.|:|____]{0,20}\1))([^.|:|____]{0,20})Rocio
Tubercul(?!(?:[^.|:|____]{0,20}\1))([^.|:|____]{0,20})Far Eastern tick-borne
Tubercul(?!(?:[^.|:|____]{0,20}\1))([^.|:|____]{0,20})Central European tick-borne
Tubercul(?!(?:[^.|:|____]{0,20}\1))([^.|:|____]{0,20})\/bTick\/b
Tubercul(?!(?:[^.|:|____]{0,20}\1))([^.|:|____]{0,20})Powassan
Tubercul(?!(?:[^.|:|____]{0,20}\1))([^.|:|____]{0,20})Louping
Tubercul(?!(?:[^.|:|____]{0,20}\1))([^.|:|____]{0,20})Enteroviral
Tubercul(?!(?:[^.|:|____]{0,20}\1))([^.|:|____]{0,20})Enterovirus
Tubercul(?!(?:[^.|:|____]{0,20}\1))([^.|:|____]{0,20})Adenoviral
Tubercul(?!(?:[^.|:|____]{0,20}\1))([^.|:|____]{0,20})Adenovirus
Tubercul(?!(?:[^.|:|____]{0,20}\1))([^.|:|____]{0,20})Arthropod
Tubercul(?!(?:[^.|:|____]{0,20}\1))([^.|:|____]{0,20})Lymphocytic
Tubercul(?!(?:[^.|:|____]{0,20}\1))([^.|:|____]{0,20})exanthem
Tubercul(?!(?:[^.|:|____]{0,20}\1))([^.|:|____]{0,20})West Nile
Tubercul(?!(?:[^.|:|____]{0,20}\1))([^.|:|____]{0,20})Herpesviral
Tubercul(?!(?:[^.|:|____]{0,20}\1))([^.|:|____]{0,20})HSV
Tubercul(?!(?:[^.|:|____]{0,20}\1))([^.|:|____]{0,20})Herpes Zoster
Tubercul(?!(?:[^.|:|____]{0,20}\1))([^.|:|____]{0,20})HZV
Tubercul(?!(?:[^.|:|____]{0,20}\1))([^.|:|____]{0,20})Shingle
Tubercul(?!(?:[^.|:|____]{0,20}\1))([^.|:|____]{0,20})Zoster
Tubercul(?!(?:[^.|:|____]{0,20}\1))([^.|:|____]{0,20})herpesvirus
Tubercul(?!(?:[^.|:|____]{0,20}\1))([^.|:|____]{0,20})HHS
Tubercul(?!(?:[^.|:|____]{0,20}\1))([^.|:|____]{0,20})Herpes
Tubercul(?!(?:[^.|:|____]{0,20}\1))([^.|:|____]{0,20})Varicella
Tubercul(?!(?:[^.|:|____]{0,20}\1))([^.|:|____]{0,20})Postchickenpox
Tubercul(?!(?:[^.|:|____]{0,20}\1))([^.|:|____]{0,20})Post chickenpox
Tubercul(?!(?:[^.|:|____]{0,20}\1))([^.|:|____]{0,20})Post-chickenpox
Tubercul(?!(?:[^.|:|____]{0,20}\1))([^.|:|____]{0,20})chickenpox
Tubercul(?!(?:[^.|:|____]{0,20}\1))([^.|:|____]{0,20})chicken pox
Tubercul(?!(?:[^.|:|____]{0,20}\1))([^.|:|____]{0,20})Rubella
Tubercul(?!(?:[^.|:|____]{0,20}\1))([^.|:|____]{0,20})Postmeasle
Tubercul(?!(?:[^.|:|____]{0,20}\1))([^.|:|____]{0,20})Measle
Tubercul(?!(?:[^.|:|____]{0,20}\1))([^.|:|____]{0,20})cytomegaloviral
Tubercul(?!(?:[^.|:|____]{0,20}\1))([^.|:|____]{0,20})cytomegalovirus
Tubercul(?!(?:[^.|:|____]{0,20}\1))([^.|:|____]{0,20})CMV
Tubercul(?!(?:[^.|:|____]{0,20}\1))([^.|:|____]{0,20})Mumps
Tubercul(?!(?:[^.|:|____]{0,20}\1))([^.|:|____]{0,20})Mump
Tubercul(?!(?:[^.|:|____]{0,20}\1))([^.|:|____]{0,20})Gammaherpesviral
Tubercul(?!(?:[^.|:|____]{0,20}\1))([^.|:|____]{0,20})infectious mononucleosis
Tubercul(?!(?:[^.|:|____]{0,20}\1))([^.|:|____]{0,20})mononucleosis
Tubercul(?!(?:[^.|:|____]{0,20}\1))([^.|:|____]{0,20})Candida
Tubercul(?!(?:[^.|:|____]{0,20}\1))([^.|:|____]{0,20})Coccidioidomyco
Tubercul(?!(?:[^.|:|____]{0,20}\1))([^.|:|____]{0,20})Blastomyco
Tubercul(?!(?:[^.|:|____]{0,20}\1))([^.|:|____]{0,20})sporotricho
Tubercul(?!(?:[^.|:|____]{0,20}\1))([^.|:|____]{0,20})cryptococ
Tubercul(?!(?:[^.|:|____]{0,20}\1))([^.|:|____]{0,20})Chagas
Tubercul(?!(?:[^.|:|____]{0,20}\1))([^.|:|____]{0,20})Toxoplasm
Tubercul(?!(?:[^.|:|____]{0,20}\1))([^.|:|____]{0,20})Naegler
Tubercul(?!(?:[^.|:|____]{0,20}\1))([^.|:|____]{0,20})amebic
Tubercul(?!(?:[^.|:|____]{0,20}\1))([^.|:|____]{0,20})amoebic
Tubercul(?!(?:[^.|:|____]{0,20}\1))([^.|:|____]{0,20})Acantham
Tubercul(?!(?:[^.|:|____]{0,20}\1))([^.|:|____]{0,20})culbertsoni
Tubercul(?!(?:[^.|:|____]{0,20}\1))([^.|:|____]{0,20})neurocyst
Tubercul(?!(?:[^.|:|____]{0,20}\1))([^.|:|____]{0,20})Cysticercosis
Tubercul(?!(?:[^.|:|____]{0,20}\1))([^.|:|____]{0,20})Angiostrong
Tubercul(?!(?:[^.|:|____]{0,20}\1))([^.|:|____]{0,20})Parastrong
Tubercul(?!(?:[^.|:|____]{0,20}\1))([^.|:|____]{0,20})Eosinophilic
Tubercul(?!(?:[^.|:|____]{0,20}\1))([^.|:|____]{0,20})cantonensis
Tubercul(?!(?:[^.|:|____]{0,20}\1))([^.|:|____]{0,20})Sarcoid
Tubercul(?!(?:[^.|:|____]{0,20}\1))([^.|:|____]{0,20})Hemophilus influenzae
Tubercul(?!(?:[^.|:|____]{0,20}\1))([^.|:|____]{0,20})Hemophilus
Tubercul(?!(?:[^.|:|____]{0,20}\1))([^.|:|____]{0,20})Streptococcal pneumoniae
Tubercul(?!(?:[^.|:|____]{0,20}\1))([^.|:|____]{0,20})Streptococ
Tubercul(?!(?:[^.|:|____]{0,20}\1))([^.|:|____]{0,20})Pneumococ
Tubercul(?!(?:[^.|:|____]{0,20}\1))([^.|:|____]{0,20})Staphyloco
Tubercul(?!(?:[^.|:|____]{0,20}\1))([^.|:|____]{0,20})Escherichia coli
Tubercul(?!(?:[^.|:|____]{0,20}\1))([^.|:|____]{0,20})E. coli
Tubercul(?!(?:[^.|:|____]{0,20}\1))([^.|:|____]{0,20})E coli
Tubercul(?!(?:[^.|:|____]{0,20}\1))([^.|:|____]{0,20})coli
Tubercul(?!(?:[^.|:|____]{0,20}\1))([^.|:|____]{0,20})Klebsiella
Tubercul(?!(?:[^.|:|____]{0,20}\1))([^.|:|____]{0,20})bacillus
Tubercul(?!(?:[^.|:|____]{0,20}\1))([^.|:|____]{0,20})bacil
Tubercul(?!(?:[^.|:|____]{0,20}\1))([^.|:|____]{0,20})Purulent
Tubercul(?!(?:[^.|:|____]{0,20}\1))([^.|:|____]{0,20})Nonpyogenic
Tubercul(?!(?:[^.|:|____]{0,20}\1))([^.|:|____]{0,20})Pyogenic
Tubercul(?!(?:[^.|:|____]{0,20}\1))([^.|:|____]{0,20})Suppurative
Tubercul(?!(?:[^.|:|____]{0,20}\1))([^.|:|____]{0,20})parasitic
Tubercul(?!(?:[^.|:|____]{0,20}\1))([^.|:|____]{0,20})parasite
Tubercul(?!(?:[^.|:|____]{0,20}\1))([^.|:|____]{0,20})Mollaret
Tubercul(?!(?:[^.|:|____]{0,20}\1))([^.|:|____]{0,20})Benign recurrent
Tubercul(?!(?:[^.|:|____]{0,20}\1))([^.|:|____]{0,20})Arachnoiditis
Tubercul(?!(?:[^.|:|____]{0,20}\1))([^.|:|____]{0,20})Arachnoid
Tubercul(?!(?:[^.|:|____]{0,20}\1))([^.|:|____]{0,20})Postinfectious
Tubercul(?!(?:[^.|:|____]{0,20}\1))([^.|:|____]{0,20})Post infectious
Tubercul(?!(?:[^.|:|____]{0,20}\1))([^.|:|____]{0,20})Post-infectious
Tubercul(?!(?:[^.|:|____]{0,20}\1))([^.|:|____]{0,20})Acute disseminated
Tubercul(?!(?:[^.|:|____]{0,20}\1))([^.|:|____]{0,20})disseminated
Tubercul(?!(?:[^.|:|____]{0,20}\1))([^.|:|____]{0,20})Postimmunization
Tubercul(?!(?:[^.|:|____]{0,20}\1))([^.|:|____]{0,20})post immunization
Tubercul(?!(?:[^.|:|____]{0,20}\1))([^.|:|____]{0,20})post-immunization
Tubercul(?!(?:[^.|:|____]{0,20}\1))([^.|:|____]{0,20})necrotizing
Tubercul(?!(?:[^.|:|____]{0,20}\1))([^.|:|____]{0,20})hemorrhagic
Tubercul(?!(?:[^.|:|____]{0,20}\1))([^.|:|____]{0,20})leukoencephalitis
Tubercul(?!(?:[^.|:|____]{0,20}\1))([^.|:|____]{0,20})poliomyelitis
Tubercul(?!(?:[^.|:|____]{0,20}\1))([^.|:|____]{0,20})polio
Tubercul(?!(?:[^.|:|____]{0,20}\1))([^.|:|____]{0,20})nonparalytic
Tubercul(?!(?:[^.|:|____]{0,20}\1))([^.|:|____]{0,20})paralytic
Tubercul(?!(?:[^.|:|____]{0,20}\1))([^.|:|____]{0,20})Marburg
Tubercul(?!(?:[^.|:|____]{0,20}\1))([^.|:|____]{0,20})Ebola
Tubercul(?!(?:[^.|:|____]{0,20}\1))([^.|:|____]{0,20})trypanosom
Tubercul(?!(?:[^.|:|____]{0,20}\1))([^.|:|____]{0,20})Sleeping sickness
Tubercul(?!(?:[^.|:|____]{0,20}\1))([^.|:|____]{0,20})Creutzfeldt
Tubercul(?!(?:[^.|:|____]{0,20}\1))([^.|:|____]{0,20})spongiform
Tubercul(?!(?:[^.|:|____]{0,20}\1))([^.|:|____]{0,20})cerebral arteritis
Tubercul(?!(?:[^.|:|____]{0,20}\1))([^.|:|____]{0,20})eosinophilic meningitis
Tubercul(?!(?:[^.|:|____]{0,20}\1))([^.|:|____]{0,20})Relapsing fever
Tubercul(?!(?:[^.|:|____]{0,20}\1))([^.|:|____]{0,20})Borrelia
Tubercul(?!(?:[^.|:|____]{0,20}\1))([^.|:|____]{0,20})Melioidosis
Tubercul(?!(?:[^.|:|____]{0,20}\1))([^.|:|____]{0,20})Pseudomona
Tubercul(?!(?:[^.|:|____]{0,20}\1))([^.|:|____]{0,20})Whitmore
Tubercul(?!(?:[^.|:|____]{0,20}\1))([^.|:|____]{0,20})fulminating
Tubercul(?!(?:[^.|:|____]{0,20}\1))([^.|:|____]{0,20})fulminan
Tubercul(?!(?:[^.|:|____]{0,20}\1))([^.|:|____]{0,20})Subacute necrotizing
Tubercul(?!(?:[^.|:|____]{0,20}\1))([^.|:|____]{0,20})Glander
Tubercul(?!(?:[^.|:|____]{0,20}\1))([^.|:|____]{0,20})Arenavirus
Tubercul(?!(?:[^.|:|____]{0,20}\1))([^.|:|____]{0,20})Arena virus
Tubercul(?!(?:[^.|:|____]{0,20}\1))([^.|:|____]{0,20})Arenaviral
Tubercul(?!(?:[^.|:|____]{0,20}\1))([^.|:|____]{0,20})Nipah
Tubercul(?!(?:[^.|:|____]{0,20}\1))([^.|:|____]{0,20})neural larva migran
Tubercul(?!(?:[^.|:|____]{0,20}\1))([^.|:|____]{0,20})larva migran
Tubercul(?!(?:[^.|:|____]{0,20}\1))([^.|:|____]{0,20})Baylisascar
Tubercul(?!(?:[^.|:|____]{0,20}\1))([^.|:|____]{0,20})Gnathostom
Tubercul(?!(?:[^.|:|____]{0,20}\1))([^.|:|____]{0,20})Wandering
Tubercul(?!(?:[^.|:|____]{0,20}\1))([^.|:|____]{0,20})Periaxial
Tubercul(?!(?:[^.|:|____]{0,20}\1))([^.|:|____]{0,20})Diffuse sclerosis
Tubercul(?!(?:[^.|:|____]{0,20}\1))([^.|:|____]{0,20})sclerosis
Tubercul(?!(?:[^.|:|____]{0,20}\1))([^.|:|____]{0,20})Tropical
Tubercul(?!(?:[^.|:|____]{0,20}\1))([^.|:|____]{0,20})Myalgic
Listerial cerebral arteritis(?!(?:[^.|:|____]{0,20}\1))([^.|:|____]{0,20})infectious
Listerial cerebral arteritis(?!(?:[^.|:|____]{0,20}\1))([^.|:|____]{0,20})confusion
Listerial cerebral arteritis(?!(?:[^.|:|____]{0,20}\1))([^.|:|____]{0,20})confuse
Listerial cerebral arteritis(?!(?:[^.|:|____]{0,20}\1))([^.|:|____]{0,20})\bams\b
Listerial cerebral arteritis(?!(?:[^.|:|____]{0,20}\1))([^.|:|____]{0,20})\bmental\b
Listerial cerebral arteritis(?!(?:[^.|:|____]{0,20}\1))([^.|:|____]{0,20})Typhoid
Listerial cerebral arteritis(?!(?:[^.|:|____]{0,20}\1))([^.|:|____]{0,20})Salmonella
Listerial cerebral arteritis(?!(?:[^.|:|____]{0,20}\1))([^.|:|____]{0,20})tuberculoma
Listerial cerebral arteritis(?!(?:[^.|:|____]{0,20}\1))([^.|:|____]{0,20})Tuberculous
Listerial cerebral arteritis(?!(?:[^.|:|____]{0,20}\1))([^.|:|____]{0,20})Tubercul
Listerial cerebral arteritis(?!(?:[^.|:|____]{0,20}\1))([^.|:|____]{0,20})Listerial cerebral arteritis
Listerial cerebral arteritis(?!(?:[^.|:|____]{0,20}\1))([^.|:|____]{0,20})Listeria
Listerial cerebral arteritis(?!(?:[^.|:|____]{0,20}\1))([^.|:|____]{0,20})Meningococcal
Listerial cerebral arteritis(?!(?:[^.|:|____]{0,20}\1))([^.|:|____]{0,20})Meningoco
Listerial cerebral arteritis(?!(?:[^.|:|____]{0,20}\1))([^.|:|____]{0,20})Actinomycotic
Listerial cerebral arteritis(?!(?:[^.|:|____]{0,20}\1))([^.|:|____]{0,20})Actinomyco
Listerial cerebral arteritis(?!(?:[^.|:|____]{0,20}\1))([^.|:|____]{0,20})Neurosyphilis
Listerial cerebral arteritis(?!(?:[^.|:|____]{0,20}\1))([^.|:|____]{0,20})Gumma
Listerial cerebral arteritis(?!(?:[^.|:|____]{0,20}\1))([^.|:|____]{0,20})syphilitic
Listerial cerebral arteritis(?!(?:[^.|:|____]{0,20}\1))([^.|:|____]{0,20})Syphilis
Listerial cerebral arteritis(?!(?:[^.|:|____]{0,20}\1))([^.|:|____]{0,20})syphili
Listerial cerebral arteritis(?!(?:[^.|:|____]{0,20}\1))([^.|:|____]{0,20})anthrax
Listerial cerebral arteritis(?!(?:[^.|:|____]{0,20}\1))([^.|:|____]{0,20})Aseptic
Listerial cerebral arteritis(?!(?:[^.|:|____]{0,20}\1))([^.|:|____]{0,20})leptospirosis
Listerial cerebral arteritis(?!(?:[^.|:|____]{0,20}\1))([^.|:|____]{0,20})leptospir
Listerial cerebral arteritis(?!(?:[^.|:|____]{0,20}\1))([^.|:|____]{0,20})Plague
Listerial cerebral arteritis(?!(?:[^.|:|____]{0,20}\1))([^.|:|____]{0,20})Gonococc
Listerial cerebral arteritis(?!(?:[^.|:|____]{0,20}\1))([^.|:|____]{0,20})Lyme
Listerial cerebral arteritis(?!(?:[^.|:|____]{0,20}\1))([^.|:|____]{0,20})virus infection
Listerial cerebral arteritis(?!(?:[^.|:|____]{0,20}\1))([^.|:|____]{0,20})viral infections
Listerial cerebral arteritis(?!(?:[^.|:|____]{0,20}\1))([^.|:|____]{0,20})virus
Listerial cerebral arteritis(?!(?:[^.|:|____]{0,20}\1))([^.|:|____]{0,20})viral
Listerial cerebral arteritis(?!(?:[^.|:|____]{0,20}\1))([^.|:|____]{0,20})Nonbacterial
Listerial cerebral arteritis(?!(?:[^.|:|____]{0,20}\1))([^.|:|____]{0,20})bacterial
Listerial cerebral arteritis(?!(?:[^.|:|____]{0,20}\1))([^.|:|____]{0,20})bacteria
Listerial cerebral arteritis(?!(?:[^.|:|____]{0,20}\1))([^.|:|____]{0,20})Mosquito
Listerial cerebral arteritis(?!(?:[^.|:|____]{0,20}\1))([^.|:|____]{0,20})Japanese
Listerial cerebral arteritis(?!(?:[^.|:|____]{0,20}\1))([^.|:|____]{0,20})Venezuelan equine
Listerial cerebral arteritis(?!(?:[^.|:|____]{0,20}\1))([^.|:|____]{0,20})Western equine
Listerial cerebral arteritis(?!(?:[^.|:|____]{0,20}\1))([^.|:|____]{0,20})Eastern equine
Listerial cerebral arteritis(?!(?:[^.|:|____]{0,20}\1))([^.|:|____]{0,20})equine
Listerial cerebral arteritis(?!(?:[^.|:|____]{0,20}\1))([^.|:|____]{0,20})St Louis
Listerial cerebral arteritis(?!(?:[^.|:|____]{0,20}\1))([^.|:|____]{0,20})Australian
Listerial cerebral arteritis(?!(?:[^.|:|____]{0,20}\1))([^.|:|____]{0,20})Kunjin
Listerial cerebral arteritis(?!(?:[^.|:|____]{0,20}\1))([^.|:|____]{0,20})California
Listerial cerebral arteritis(?!(?:[^.|:|____]{0,20}\1))([^.|:|____]{0,20})La Crosse
Listerial cerebral arteritis(?!(?:[^.|:|____]{0,20}\1))([^.|:|____]{0,20})Rocio
Listerial cerebral arteritis(?!(?:[^.|:|____]{0,20}\1))([^.|:|____]{0,20})Far Eastern tick-borne
Listerial cerebral arteritis(?!(?:[^.|:|____]{0,20}\1))([^.|:|____]{0,20})Central European tick-borne
Listerial cerebral arteritis(?!(?:[^.|:|____]{0,20}\1))([^.|:|____]{0,20})\/bTick\/b
Listerial cerebral arteritis(?!(?:[^.|:|____]{0,20}\1))([^.|:|____]{0,20})Powassan
Listerial cerebral arteritis(?!(?:[^.|:|____]{0,20}\1))([^.|:|____]{0,20})Louping
Listerial cerebral arteritis(?!(?:[^.|:|____]{0,20}\1))([^.|:|____]{0,20})Enteroviral
Listerial cerebral arteritis(?!(?:[^.|:|____]{0,20}\1))([^.|:|____]{0,20})Enterovirus
Listerial cerebral arteritis(?!(?:[^.|:|____]{0,20}\1))([^.|:|____]{0,20})Adenoviral
Listerial cerebral arteritis(?!(?:[^.|:|____]{0,20}\1))([^.|:|____]{0,20})Adenovirus
Listerial cerebral arteritis(?!(?:[^.|:|____]{0,20}\1))([^.|:|____]{0,20})Arthropod
Listerial cerebral arteritis(?!(?:[^.|:|____]{0,20}\1))([^.|:|____]{0,20})Lymphocytic
Listerial cerebral arteritis(?!(?:[^.|:|____]{0,20}\1))([^.|:|____]{0,20})exanthem
Listerial cerebral arteritis(?!(?:[^.|:|____]{0,20}\1))([^.|:|____]{0,20})West Nile
Listerial cerebral arteritis(?!(?:[^.|:|____]{0,20}\1))([^.|:|____]{0,20})Herpesviral
Listerial cerebral arteritis(?!(?:[^.|:|____]{0,20}\1))([^.|:|____]{0,20})HSV
Listerial cerebral arteritis(?!(?:[^.|:|____]{0,20}\1))([^.|:|____]{0,20})Herpes Zoster
Listerial cerebral arteritis(?!(?:[^.|:|____]{0,20}\1))([^.|:|____]{0,20})HZV
Listerial cerebral arteritis(?!(?:[^.|:|____]{0,20}\1))([^.|:|____]{0,20})Shingle
Listerial cerebral arteritis(?!(?:[^.|:|____]{0,20}\1))([^.|:|____]{0,20})Zoster
Listerial cerebral arteritis(?!(?:[^.|:|____]{0,20}\1))([^.|:|____]{0,20})herpesvirus
Listerial cerebral arteritis(?!(?:[^.|:|____]{0,20}\1))([^.|:|____]{0,20})HHS
Listerial cerebral arteritis(?!(?:[^.|:|____]{0,20}\1))([^.|:|____]{0,20})Herpes
Listerial cerebral arteritis(?!(?:[^.|:|____]{0,20}\1))([^.|:|____]{0,20})Varicella
Listerial cerebral arteritis(?!(?:[^.|:|____]{0,20}\1))([^.|:|____]{0,20})Postchickenpox
Listerial cerebral arteritis(?!(?:[^.|:|____]{0,20}\1))([^.|:|____]{0,20})Post chickenpox
Listerial cerebral arteritis(?!(?:[^.|:|____]{0,20}\1))([^.|:|____]{0,20})Post-chickenpox
Listerial cerebral arteritis(?!(?:[^.|:|____]{0,20}\1))([^.|:|____]{0,20})chickenpox
Listerial cerebral arteritis(?!(?:[^.|:|____]{0,20}\1))([^.|:|____]{0,20})chicken pox
Listerial cerebral arteritis(?!(?:[^.|:|____]{0,20}\1))([^.|:|____]{0,20})Rubella
Listerial cerebral arteritis(?!(?:[^.|:|____]{0,20}\1))([^.|:|____]{0,20})Postmeasle
Listerial cerebral arteritis(?!(?:[^.|:|____]{0,20}\1))([^.|:|____]{0,20})Measle
Listerial cerebral arteritis(?!(?:[^.|:|____]{0,20}\1))([^.|:|____]{0,20})cytomegaloviral
Listerial cerebral arteritis(?!(?:[^.|:|____]{0,20}\1))([^.|:|____]{0,20})cytomegalovirus
Listerial cerebral arteritis(?!(?:[^.|:|____]{0,20}\1))([^.|:|____]{0,20})CMV
Listerial cerebral arteritis(?!(?:[^.|:|____]{0,20}\1))([^.|:|____]{0,20})Mumps
Listerial cerebral arteritis(?!(?:[^.|:|____]{0,20}\1))([^.|:|____]{0,20})Mump
Listerial cerebral arteritis(?!(?:[^.|:|____]{0,20}\1))([^.|:|____]{0,20})Gammaherpesviral
Listerial cerebral arteritis(?!(?:[^.|:|____]{0,20}\1))([^.|:|____]{0,20})infectious mononucleosis
Listerial cerebral arteritis(?!(?:[^.|:|____]{0,20}\1))([^.|:|____]{0,20})mononucleosis
Listerial cerebral arteritis(?!(?:[^.|:|____]{0,20}\1))([^.|:|____]{0,20})Candida
Listerial cerebral arteritis(?!(?:[^.|:|____]{0,20}\1))([^.|:|____]{0,20})Coccidioidomyco
Listerial cerebral arteritis(?!(?:[^.|:|____]{0,20}\1))([^.|:|____]{0,20})Blastomyco
Listerial cerebral arteritis(?!(?:[^.|:|____]{0,20}\1))([^.|:|____]{0,20})sporotricho
Listerial cerebral arteritis(?!(?:[^.|:|____]{0,20}\1))([^.|:|____]{0,20})cryptococ
Listerial cerebral arteritis(?!(?:[^.|:|____]{0,20}\1))([^.|:|____]{0,20})Chagas
Listerial cerebral arteritis(?!(?:[^.|:|____]{0,20}\1))([^.|:|____]{0,20})Toxoplasm
Listerial cerebral arteritis(?!(?:[^.|:|____]{0,20}\1))([^.|:|____]{0,20})Naegler
Listerial cerebral arteritis(?!(?:[^.|:|____]{0,20}\1))([^.|:|____]{0,20})amebic
Listerial cerebral arteritis(?!(?:[^.|:|____]{0,20}\1))([^.|:|____]{0,20})amoebic
Listerial cerebral arteritis(?!(?:[^.|:|____]{0,20}\1))([^.|:|____]{0,20})Acantham
Listerial cerebral arteritis(?!(?:[^.|:|____]{0,20}\1))([^.|:|____]{0,20})culbertsoni
Listerial cerebral arteritis(?!(?:[^.|:|____]{0,20}\1))([^.|:|____]{0,20})neurocyst
Listerial cerebral arteritis(?!(?:[^.|:|____]{0,20}\1))([^.|:|____]{0,20})Cysticercosis
Listerial cerebral arteritis(?!(?:[^.|:|____]{0,20}\1))([^.|:|____]{0,20})Angiostrong
Listerial cerebral arteritis(?!(?:[^.|:|____]{0,20}\1))([^.|:|____]{0,20})Parastrong
Listerial cerebral arteritis(?!(?:[^.|:|____]{0,20}\1))([^.|:|____]{0,20})Eosinophilic
Listerial cerebral arteritis(?!(?:[^.|:|____]{0,20}\1))([^.|:|____]{0,20})cantonensis
Listerial cerebral arteritis(?!(?:[^.|:|____]{0,20}\1))([^.|:|____]{0,20})Sarcoid
Listerial cerebral arteritis(?!(?:[^.|:|____]{0,20}\1))([^.|:|____]{0,20})Hemophilus influenzae
Listerial cerebral arteritis(?!(?:[^.|:|____]{0,20}\1))([^.|:|____]{0,20})Hemophilus
Listerial cerebral arteritis(?!(?:[^.|:|____]{0,20}\1))([^.|:|____]{0,20})Streptococcal pneumoniae
Listerial cerebral arteritis(?!(?:[^.|:|____]{0,20}\1))([^.|:|____]{0,20})Streptococ
Listerial cerebral arteritis(?!(?:[^.|:|____]{0,20}\1))([^.|:|____]{0,20})Pneumococ
Listerial cerebral arteritis(?!(?:[^.|:|____]{0,20}\1))([^.|:|____]{0,20})Staphyloco
Listerial cerebral arteritis(?!(?:[^.|:|____]{0,20}\1))([^.|:|____]{0,20})Escherichia coli
Listerial cerebral arteritis(?!(?:[^.|:|____]{0,20}\1))([^.|:|____]{0,20})E. coli
Listerial cerebral arteritis(?!(?:[^.|:|____]{0,20}\1))([^.|:|____]{0,20})E coli
Listerial cerebral arteritis(?!(?:[^.|:|____]{0,20}\1))([^.|:|____]{0,20})coli
Listerial cerebral arteritis(?!(?:[^.|:|____]{0,20}\1))([^.|:|____]{0,20})Klebsiella
Listerial cerebral arteritis(?!(?:[^.|:|____]{0,20}\1))([^.|:|____]{0,20})bacillus
Listerial cerebral arteritis(?!(?:[^.|:|____]{0,20}\1))([^.|:|____]{0,20})bacil
Listerial cerebral arteritis(?!(?:[^.|:|____]{0,20}\1))([^.|:|____]{0,20})Purulent
Listerial cerebral arteritis(?!(?:[^.|:|____]{0,20}\1))([^.|:|____]{0,20})Nonpyogenic
Listerial cerebral arteritis(?!(?:[^.|:|____]{0,20}\1))([^.|:|____]{0,20})Pyogenic
Listerial cerebral arteritis(?!(?:[^.|:|____]{0,20}\1))([^.|:|____]{0,20})Suppurative
Listerial cerebral arteritis(?!(?:[^.|:|____]{0,20}\1))([^.|:|____]{0,20})parasitic
Listerial cerebral arteritis(?!(?:[^.|:|____]{0,20}\1))([^.|:|____]{0,20})parasite
Listerial cerebral arteritis(?!(?:[^.|:|____]{0,20}\1))([^.|:|____]{0,20})Mollaret
Listerial cerebral arteritis(?!(?:[^.|:|____]{0,20}\1))([^.|:|____]{0,20})Benign recurrent
Listerial cerebral arteritis(?!(?:[^.|:|____]{0,20}\1))([^.|:|____]{0,20})Arachnoiditis
Listerial cerebral arteritis(?!(?:[^.|:|____]{0,20}\1))([^.|:|____]{0,20})Arachnoid
Listerial cerebral arteritis(?!(?:[^.|:|____]{0,20}\1))([^.|:|____]{0,20})Postinfectious
Listerial cerebral arteritis(?!(?:[^.|:|____]{0,20}\1))([^.|:|____]{0,20})Post infectious
Listerial cerebral arteritis(?!(?:[^.|:|____]{0,20}\1))([^.|:|____]{0,20})Post-infectious
Listerial cerebral arteritis(?!(?:[^.|:|____]{0,20}\1))([^.|:|____]{0,20})Acute disseminated
Listerial cerebral arteritis(?!(?:[^.|:|____]{0,20}\1))([^.|:|____]{0,20})disseminated
Listerial cerebral arteritis(?!(?:[^.|:|____]{0,20}\1))([^.|:|____]{0,20})Postimmunization
Listerial cerebral arteritis(?!(?:[^.|:|____]{0,20}\1))([^.|:|____]{0,20})post immunization
Listerial cerebral arteritis(?!(?:[^.|:|____]{0,20}\1))([^.|:|____]{0,20})post-immunization
Listerial cerebral arteritis(?!(?:[^.|:|____]{0,20}\1))([^.|:|____]{0,20})necrotizing
Listerial cerebral arteritis(?!(?:[^.|:|____]{0,20}\1))([^.|:|____]{0,20})hemorrhagic
Listerial cerebral arteritis(?!(?:[^.|:|____]{0,20}\1))([^.|:|____]{0,20})leukoencephalitis
Listerial cerebral arteritis(?!(?:[^.|:|____]{0,20}\1))([^.|:|____]{0,20})poliomyelitis
Listerial cerebral arteritis(?!(?:[^.|:|____]{0,20}\1))([^.|:|____]{0,20})polio
Listerial cerebral arteritis(?!(?:[^.|:|____]{0,20}\1))([^.|:|____]{0,20})nonparalytic
Listerial cerebral arteritis(?!(?:[^.|:|____]{0,20}\1))([^.|:|____]{0,20})paralytic
Listerial cerebral arteritis(?!(?:[^.|:|____]{0,20}\1))([^.|:|____]{0,20})Marburg
Listerial cerebral arteritis(?!(?:[^.|:|____]{0,20}\1))([^.|:|____]{0,20})Ebola
Listerial cerebral arteritis(?!(?:[^.|:|____]{0,20}\1))([^.|:|____]{0,20})trypanosom
Listerial cerebral arteritis(?!(?:[^.|:|____]{0,20}\1))([^.|:|____]{0,20})Sleeping sickness
Listerial cerebral arteritis(?!(?:[^.|:|____]{0,20}\1))([^.|:|____]{0,20})Creutzfeldt
Listerial cerebral arteritis(?!(?:[^.|:|____]{0,20}\1))([^.|:|____]{0,20})spongiform
Listerial cerebral arteritis(?!(?:[^.|:|____]{0,20}\1))([^.|:|____]{0,20})cerebral arteritis
Listerial cerebral arteritis(?!(?:[^.|:|____]{0,20}\1))([^.|:|____]{0,20})eosinophilic meningitis
Listerial cerebral arteritis(?!(?:[^.|:|____]{0,20}\1))([^.|:|____]{0,20})Relapsing fever
Listerial cerebral arteritis(?!(?:[^.|:|____]{0,20}\1))([^.|:|____]{0,20})Borrelia
Listerial cerebral arteritis(?!(?:[^.|:|____]{0,20}\1))([^.|:|____]{0,20})Melioidosis
Listerial cerebral arteritis(?!(?:[^.|:|____]{0,20}\1))([^.|:|____]{0,20})Pseudomona
Listerial cerebral arteritis(?!(?:[^.|:|____]{0,20}\1))([^.|:|____]{0,20})Whitmore
Listerial cerebral arteritis(?!(?:[^.|:|____]{0,20}\1))([^.|:|____]{0,20})fulminating
Listerial cerebral arteritis(?!(?:[^.|:|____]{0,20}\1))([^.|:|____]{0,20})fulminan
Listerial cerebral arteritis(?!(?:[^.|:|____]{0,20}\1))([^.|:|____]{0,20})Subacute necrotizing
Listerial cerebral arteritis(?!(?:[^.|:|____]{0,20}\1))([^.|:|____]{0,20})Glander
Listerial cerebral arteritis(?!(?:[^.|:|____]{0,20}\1))([^.|:|____]{0,20})Arenavirus
Listerial cerebral arteritis(?!(?:[^.|:|____]{0,20}\1))([^.|:|____]{0,20})Arena virus
Listerial cerebral arteritis(?!(?:[^.|:|____]{0,20}\1))([^.|:|____]{0,20})Arenaviral
Listerial cerebral arteritis(?!(?:[^.|:|____]{0,20}\1))([^.|:|____]{0,20})Nipah
Listerial cerebral arteritis(?!(?:[^.|:|____]{0,20}\1))([^.|:|____]{0,20})neural larva migran
Listerial cerebral arteritis(?!(?:[^.|:|____]{0,20}\1))([^.|:|____]{0,20})larva migran
Listerial cerebral arteritis(?!(?:[^.|:|____]{0,20}\1))([^.|:|____]{0,20})Baylisascar
Listerial cerebral arteritis(?!(?:[^.|:|____]{0,20}\1))([^.|:|____]{0,20})Gnathostom
Listerial cerebral arteritis(?!(?:[^.|:|____]{0,20}\1))([^.|:|____]{0,20})Wandering
Listerial cerebral arteritis(?!(?:[^.|:|____]{0,20}\1))([^.|:|____]{0,20})Periaxial
Listerial cerebral arteritis(?!(?:[^.|:|____]{0,20}\1))([^.|:|____]{0,20})Diffuse sclerosis
Listerial cerebral arteritis(?!(?:[^.|:|____]{0,20}\1))([^.|:|____]{0,20})sclerosis
Listerial cerebral arteritis(?!(?:[^.|:|____]{0,20}\1))([^.|:|____]{0,20})Tropical
Listerial cerebral arteritis(?!(?:[^.|:|____]{0,20}\1))([^.|:|____]{0,20})Myalgic
Listeria(?!(?:[^.|:|____]{0,20}\1))([^.|:|____]{0,20})infectious
Listeria(?!(?:[^.|:|____]{0,20}\1))([^.|:|____]{0,20})confusion
Listeria(?!(?:[^.|:|____]{0,20}\1))([^.|:|____]{0,20})confuse
Listeria(?!(?:[^.|:|____]{0,20}\1))([^.|:|____]{0,20})\bams\b
Listeria(?!(?:[^.|:|____]{0,20}\1))([^.|:|____]{0,20})\bmental\b
Listeria(?!(?:[^.|:|____]{0,20}\1))([^.|:|____]{0,20})Typhoid
Listeria(?!(?:[^.|:|____]{0,20}\1))([^.|:|____]{0,20})Salmonella
Listeria(?!(?:[^.|:|____]{0,20}\1))([^.|:|____]{0,20})tuberculoma
Listeria(?!(?:[^.|:|____]{0,20}\1))([^.|:|____]{0,20})Tuberculous
Listeria(?!(?:[^.|:|____]{0,20}\1))([^.|:|____]{0,20})Tubercul
Listeria(?!(?:[^.|:|____]{0,20}\1))([^.|:|____]{0,20})Listerial cerebral arteritis
Listeria(?!(?:[^.|:|____]{0,20}\1))([^.|:|____]{0,20})Listeria
Listeria(?!(?:[^.|:|____]{0,20}\1))([^.|:|____]{0,20})Meningococcal
Listeria(?!(?:[^.|:|____]{0,20}\1))([^.|:|____]{0,20})Meningoco
Listeria(?!(?:[^.|:|____]{0,20}\1))([^.|:|____]{0,20})Actinomycotic
Listeria(?!(?:[^.|:|____]{0,20}\1))([^.|:|____]{0,20})Actinomyco
Listeria(?!(?:[^.|:|____]{0,20}\1))([^.|:|____]{0,20})Neurosyphilis
Listeria(?!(?:[^.|:|____]{0,20}\1))([^.|:|____]{0,20})Gumma
Listeria(?!(?:[^.|:|____]{0,20}\1))([^.|:|____]{0,20})syphilitic
Listeria(?!(?:[^.|:|____]{0,20}\1))([^.|:|____]{0,20})Syphilis
Listeria(?!(?:[^.|:|____]{0,20}\1))([^.|:|____]{0,20})syphili
Listeria(?!(?:[^.|:|____]{0,20}\1))([^.|:|____]{0,20})anthrax
Listeria(?!(?:[^.|:|____]{0,20}\1))([^.|:|____]{0,20})Aseptic
Listeria(?!(?:[^.|:|____]{0,20}\1))([^.|:|____]{0,20})leptospirosis
Listeria(?!(?:[^.|:|____]{0,20}\1))([^.|:|____]{0,20})leptospir
Listeria(?!(?:[^.|:|____]{0,20}\1))([^.|:|____]{0,20})Plague
Listeria(?!(?:[^.|:|____]{0,20}\1))([^.|:|____]{0,20})Gonococc
Listeria(?!(?:[^.|:|____]{0,20}\1))([^.|:|____]{0,20})Lyme
Listeria(?!(?:[^.|:|____]{0,20}\1))([^.|:|____]{0,20})virus infection
Listeria(?!(?:[^.|:|____]{0,20}\1))([^.|:|____]{0,20})viral infections
Listeria(?!(?:[^.|:|____]{0,20}\1))([^.|:|____]{0,20})virus
Listeria(?!(?:[^.|:|____]{0,20}\1))([^.|:|____]{0,20})viral
Listeria(?!(?:[^.|:|____]{0,20}\1))([^.|:|____]{0,20})Nonbacterial
Listeria(?!(?:[^.|:|____]{0,20}\1))([^.|:|____]{0,20})bacterial
Listeria(?!(?:[^.|:|____]{0,20}\1))([^.|:|____]{0,20})bacteria
Listeria(?!(?:[^.|:|____]{0,20}\1))([^.|:|____]{0,20})Mosquito
Listeria(?!(?:[^.|:|____]{0,20}\1))([^.|:|____]{0,20})Japanese
Listeria(?!(?:[^.|:|____]{0,20}\1))([^.|:|____]{0,20})Venezuelan equine
Listeria(?!(?:[^.|:|____]{0,20}\1))([^.|:|____]{0,20})Western equine
Listeria(?!(?:[^.|:|____]{0,20}\1))([^.|:|____]{0,20})Eastern equine
Listeria(?!(?:[^.|:|____]{0,20}\1))([^.|:|____]{0,20})equine
Listeria(?!(?:[^.|:|____]{0,20}\1))([^.|:|____]{0,20})St Louis
Listeria(?!(?:[^.|:|____]{0,20}\1))([^.|:|____]{0,20})Australian
Listeria(?!(?:[^.|:|____]{0,20}\1))([^.|:|____]{0,20})Kunjin
Listeria(?!(?:[^.|:|____]{0,20}\1))([^.|:|____]{0,20})California
Listeria(?!(?:[^.|:|____]{0,20}\1))([^.|:|____]{0,20})La Crosse
Listeria(?!(?:[^.|:|____]{0,20}\1))([^.|:|____]{0,20})Rocio
Listeria(?!(?:[^.|:|____]{0,20}\1))([^.|:|____]{0,20})Far Eastern tick-borne
Listeria(?!(?:[^.|:|____]{0,20}\1))([^.|:|____]{0,20})Central European tick-borne
Listeria(?!(?:[^.|:|____]{0,20}\1))([^.|:|____]{0,20})\/bTick\/b
Listeria(?!(?:[^.|:|____]{0,20}\1))([^.|:|____]{0,20})Powassan
Listeria(?!(?:[^.|:|____]{0,20}\1))([^.|:|____]{0,20})Louping
Listeria(?!(?:[^.|:|____]{0,20}\1))([^.|:|____]{0,20})Enteroviral
Listeria(?!(?:[^.|:|____]{0,20}\1))([^.|:|____]{0,20})Enterovirus
Listeria(?!(?:[^.|:|____]{0,20}\1))([^.|:|____]{0,20})Adenoviral
Listeria(?!(?:[^.|:|____]{0,20}\1))([^.|:|____]{0,20})Adenovirus
Listeria(?!(?:[^.|:|____]{0,20}\1))([^.|:|____]{0,20})Arthropod
Listeria(?!(?:[^.|:|____]{0,20}\1))([^.|:|____]{0,20})Lymphocytic
Listeria(?!(?:[^.|:|____]{0,20}\1))([^.|:|____]{0,20})exanthem
Listeria(?!(?:[^.|:|____]{0,20}\1))([^.|:|____]{0,20})West Nile
Listeria(?!(?:[^.|:|____]{0,20}\1))([^.|:|____]{0,20})Herpesviral
Listeria(?!(?:[^.|:|____]{0,20}\1))([^.|:|____]{0,20})HSV
Listeria(?!(?:[^.|:|____]{0,20}\1))([^.|:|____]{0,20})Herpes Zoster
Listeria(?!(?:[^.|:|____]{0,20}\1))([^.|:|____]{0,20})HZV
Listeria(?!(?:[^.|:|____]{0,20}\1))([^.|:|____]{0,20})Shingle
Listeria(?!(?:[^.|:|____]{0,20}\1))([^.|:|____]{0,20})Zoster
Listeria(?!(?:[^.|:|____]{0,20}\1))([^.|:|____]{0,20})herpesvirus
Listeria(?!(?:[^.|:|____]{0,20}\1))([^.|:|____]{0,20})HHS
Listeria(?!(?:[^.|:|____]{0,20}\1))([^.|:|____]{0,20})Herpes
Listeria(?!(?:[^.|:|____]{0,20}\1))([^.|:|____]{0,20})Varicella
Listeria(?!(?:[^.|:|____]{0,20}\1))([^.|:|____]{0,20})Postchickenpox
Listeria(?!(?:[^.|:|____]{0,20}\1))([^.|:|____]{0,20})Post chickenpox
Listeria(?!(?:[^.|:|____]{0,20}\1))([^.|:|____]{0,20})Post-chickenpox
Listeria(?!(?:[^.|:|____]{0,20}\1))([^.|:|____]{0,20})chickenpox
Listeria(?!(?:[^.|:|____]{0,20}\1))([^.|:|____]{0,20})chicken pox
Listeria(?!(?:[^.|:|____]{0,20}\1))([^.|:|____]{0,20})Rubella
Listeria(?!(?:[^.|:|____]{0,20}\1))([^.|:|____]{0,20})Postmeasle
Listeria(?!(?:[^.|:|____]{0,20}\1))([^.|:|____]{0,20})Measle
Listeria(?!(?:[^.|:|____]{0,20}\1))([^.|:|____]{0,20})cytomegaloviral
Listeria(?!(?:[^.|:|____]{0,20}\1))([^.|:|____]{0,20})cytomegalovirus
Listeria(?!(?:[^.|:|____]{0,20}\1))([^.|:|____]{0,20})CMV
Listeria(?!(?:[^.|:|____]{0,20}\1))([^.|:|____]{0,20})Mumps
Listeria(?!(?:[^.|:|____]{0,20}\1))([^.|:|____]{0,20})Mump
Listeria(?!(?:[^.|:|____]{0,20}\1))([^.|:|____]{0,20})Gammaherpesviral
Listeria(?!(?:[^.|:|____]{0,20}\1))([^.|:|____]{0,20})infectious mononucleosis
Listeria(?!(?:[^.|:|____]{0,20}\1))([^.|:|____]{0,20})mononucleosis
[truncated: 36,714 more rows]
