# Supplementary material for: A Machine Learning Approach for Identifying People With Neuroinfectious Diseases in Electronic Health Records: Algorithm Development and Validation
Source: JMIR Med Inform. 2025 Aug 29;13:e63157. doi: 10.2196/63157 (PMC12396800; doi:10.2196/63157)
Supplement: Multimedia Appendix 3 [file medinform-v13-e63157-s003.xlsx]

## Sheet: Multimedia_Appendix3_neg_expres
LPs have been negative
no mental status changes
neck with full ROM
Lyme serology is negative
no signs of any infectious
enies any fevers or chills or night sweats
no cells were obtained in CSF
CIDP
B\.BURGDORFERI PCR Negative
no WBC in tube 4
normal optic discs
GAD-65
autoimmune encephalitis
Meningioma
rheumatoid meningitis
cerebral amyloid angiopathy
LGI-1 antibody
Infectious issues: No issues
Anti-LGI-1
SREAT
infectious workup is negative
less likely meningitic
Herpes zoster without complication
did not show evidence of pleocytosis
Hashimoto\
leptomeningeal disease
LP negative
Infectious studies were negative
oltage gated Ab-mediated encephalitis
suspect primary autoimmune>paraneoplastic
HSV PCR on CSF negative
malignant cells in CSF
with complex migraine vs\. less likely aseptic meningitis, SVT or pseudotumor
ly with complex migraine vs\. less likely aseptic meningitis
here x3d most likely with complex migraine vs\. less likely aseptic meningitis, SVT or pseudotumor
arcinomatous meningitis with Aseptic meningitis due to ICI toxicity or paraneoplastic process also considered on the differential
CSF protein 73\.8 CSF glucose 54 CSF cell count 10 RBC, 6 TNC CSF encephalopathy panel negative CSF
No evidence of intervertebral discitis\/osteomyelitis, epidural or paraspinal abscess or fluid collection of the cervical, thoracic or lumbar spinal canal
differential including carcinomatous meningitis vs aseptic meningitis due to ICI toxicity or paraneoplastic etiology
Negative for chills and fever
Negative for back pain, neck pain and neck stiffness
neurofibroma
Neurofibromatosis
Negative for confusion
treated with steroids & recovered
autoimmune epilepsy
CSF examination at the time was unremarkable
erum autoimmune encephalopathy panel revealed positive acetylcholine receptor antibodies,
CSF TOTAL NUCLEATED 1 0 - 30 \/uL
CSF not c\/w meningitis
paraneoplastic syndrome
neurologic syndrome \(possibly paraneoplastic syndrome\) w
pathology reveals glioblastoma
antibody negative autoimmune encephalitis i
ormal MRI, normal CSF profile, negative antibody panels
autoimmune encephalitis
MRI Brain: Unremarkable
LP with normal routine studies but elevated IgG index and CSF \+OCBs \(9 bands\),
these are probably due to sarcoid despite the necrotizing nature:
likely represents neurosarcoidosis
LP which did not show any bacterial meningitis
brain MRI does not show any acute stroke or acute process
negative TP-PA and CSF VDRL
RPR negative
CSF with glc 83, prot 50, 1 WBC\. -
no growth on gm \* VZV, HSV PCRs negative \* meningitis \/ encephalitis panel negative \(E Coli, F flu, N meningitides, step agal & pneumo, CMV, enterovirus, HSV1\/2, HHV6, pareschovirus, VZV, cryptococcus\)
SERUM - cryptococcus neg serum - T spot negative - Bartonella neg - Trep Ab neg - Lyme neg x3 1\/2023, 9\/2022, 11\/2022 - HIV neg
chronic left temporal lobe epilepsy
Chronic inflammatory demyelinating polyradiculoneuropathy
No meningismus
Signs of encephalopathy and elevated thyroglobulin antibodies
versible causes of encephalopathy, including autoimmune\/paraneoplastic encephalitis, including Hashimoto\
araneoplastic serologies returned positive for anti-CRMP5 and anti-Hu
Denies f\/c, extremity weakness, photophobia, balance deficits,
negative HSV PCR
LP did not show any signs of infection
Repeat LP in 9\/2012 was unremarkable
is suggestive of NMO-spectrum disorder,
leptomeningeal disease causing symptomatic elevations in ICP a
Gram: rare polys, no organism\. Cryptococcal antigen were negative in blood and CSF\. Biofiore was negative\. HSV\/CMV\/Adeno\/VZV\/WNV negative PCR
No HAs, dizziness or vision changes
#Toxic metabolic encephalopathy #Seizure disorder -
She does not describe headache
She denies photophobia, fevers, chills, weakness
BWH for papilledema and diagnosed with Idiopathic Intracranial Hypertension \(aka pseudotumor cerebri\)
LP demonstrated elevated ICP of 25, glucose 57, protein 22 and no cells\. Neg HSV PCR, flow, cultures
MRI and MRA\/MRV with no meningeal enhancement,
denies LOC or headache or neck pain\)
No recent fevers, chills,
Negative for confusion
Biopsy of meninges in Nov was non specific, and certainly not diagnostic, but is reassuring in helping to reduce even further any concern for neoplasia or infection
non infective\/neoplastic options appear more likely
nti-LgI1 encephalitis
possible hypersensitivity to IVIG for her 2nd Privigen desensitization
LP had 5 oligoclonal bands, with normal protein, glucose and cell count of 1
yme Western Blot was negative, RPR and FTA Abs were negative
pseudotumor cerebri
neurodegenerative CNS disease
\bIIH\b
low-tension headache following LP for IIH
idiopathic intracranial hypertension
CSF leak
imbic encephalitis \(positive for LGI-1 and CASPR2 antibodies\)
No nuchal rigidity
\bTIA\b
rheumatoid arthritis \(CCP\+\) associated meningitis and anti-NMDAR encephalitis
Found to have positive NMDAR antibody in CSF
leptomeningeal disease on brain MRI and LP at MGH
Leptomeningeal Carcinomatosis
autoimmune encephalopathy \(VGKC\/TPO positive\)
patient denies neck stiffness
no photophobia
LP done, no bands normal routine studies,
LP done, results: protein 54, glucose 78, 0 and 1 nucleated cell
inflammatory process and was started on steroids,
Low suspicion that this is meningitis at this time
GAD-65 antibody associated autoimmune epilepsy
high level GAD-65 antibodies in the serum and the CSF
eptomeningeal carcinomatosis
Susac syndrome now s\/p steroids, PLEX, and cyclophosphamide
VZV \(neg\), EBV, WNV, EEE, Lyme \(neg\), TB \(neg\), Biofire \(negative\),
Brain biopsy performed 6\/3 with pathology most suggestive of Susac syndrome
possible demyelinating disease\/a
P CSF studies showed unremarkable WBCs, MS panel unremarkable\. CSF cytology negative Lyme AB CAF unremarkable
neurosarcoidosis
Negative Lyme IgG\/IgM Negative FTA Abs Negative
CSF ACE 6 U\/L \(Ref <16\) VDRL Neg VZV IgG Negative VZV PCR Neg EBV DNA Neg CMV DNA Neg Cryptococcal Ag Negative CSF Galactomannan Neg Fungal Culture Negative Culture Negative AFB\/Mycobacterial Culture \. No AFB\. Negative cx
non-necrotizing granulomas
probable neurosarcoidosis
Hemophagocytic Lymphohistiocytosis
ilateral white matter hyperintensity consistent with posterior reversible encephalopathy syndrome
neurologic symptoms and \\"drop metastases\\" on spine MRI
The apparent \\"drop metastasis\\" is a vascular structure
lumbar puncture in July \(4 months after onset of symptoms\) that was bland
yphilis ab neg CSF negative for cytology, VDRL, KFLC CSF - protein 26\.4, glucose 62, 1 nucleated cells
transverse myelitis following her COVID vaccine
Panayiotopoulos Syndrome and vision difficulties
nflammatory cerebral amyloid angiopathy
cervicogenic headaches
brain biopsy showing cerebral amyloid angiopathy
aphasia
ebellar syndrome with frequent falls and balance issues
differential diagnosis includes immune-based disorder including paraneoplastic disorders, with known antibodies, versus immune disease unrelated to neoplasm that does not yet have known \/ identifiable antibodies with another alternative being that of an autosomal recessive cerebellar ataxia
no meningismus
advanced metastatic breast cancer complicated by leptomeningeal disease and hypercalcemia of malignancy\)
Negative for neck stiffness
no photophobia
She denies any neck stiffness
Following all commands without L\/R confusion
LP negative for infection,
defer empiric abx given no leukocytosis
No fever or nuchal rigidity
without nuchal rigidity
No\s*Meningismus
Negative for neck stiffness
no photophobia
She denies any neck stiffness\.
Following all commands without L\/R confusion\.
who presents predominantly anxious
LP negative for infection,
autoimmune GAD-65 mediated limbic encephalitis
Aseptic meningitis with IVIG
Autoimmune cerebritis
Bechet meningitis
Behcet\'s meningitis
Brudzinski\'s sign and Kernig\'s sign absent
CMV PCR negative
CSF AFB negative
CSF Culture\/Smear NO GROWTH
CSF Fungal antibody panel was negative
CSF HSV and VZV IgG\/IgM negative
CSF MTB PCR negative
CSF cytology negative
CSF fungal culture negative
Coccidioides antibody negative
Do not think this is an infectious process
HSV CSF Ab from CSF negative
HTLV I-II negative
History of recent viral encephalitis \(e\.g\. HSV\/VZV encephalitis, COVID-19\) No
Infectious and inflammatory etiologies are possible but less likely
JCV PCR negative
LP with negatie smear
Low concern for infectious meningitis given LP
Lyme PCR negative
Lyme antibody negative
MTB complex PCR CSF negative
Negative Kernig and Brudzinski
Negative cysticercus Ab
Negative for back pain and neck stiffness
Negative for neck pain and neck stiffness
No abnormal brain parenchymal enhancement or evidence of cerebral
No neck pain or meningismus
No nuchal rigidity
Nor is this a typical case for neuroborreliosis
VZV PCR negative
West Nile Virus PCR negative
absence of meningismus
autoimmune epilepsy\/encephalitis
did not show positive JC virus
don\'t see any positive CSF cytologies
fungal Ab negative \(blastomyces, cocciodiodes, histoplasmosis\)
infectious testing returned negative \(notably, HIV, crypto, RPR, Lyme, multiple fungal serologies and typical viral meningitis testing\)
leptomeningeal disease
less likely CMV encephalitis
likely does not have PML
lumbar puncture, which was noninflammatory and did not show positive JC virus
lumbar puncture, which was noninflammatory
meningocephalitis panel negative
metastatic carcinoma in CSF
multiple CSF samples with neg cytology
negative CSF culture
negative Mycobateria culture
no evidence of a bacterial infection
non infectious clinical picture, an infectious etiology is less likely
non infectious clinical picture
nothing to suggest meningitis on exam
pachymeningitis secondary to rheumatoid arthritis
reassuring against meningitis
started with dexamethasone
syphilis antibody negative
toxoplasma antibody negative
toxoplasmosis is unlikely
Acute disseminated([^.|:|____|,]{0,20})encephalomyelitis
ADEM
no clear nuchal rigidity\/meningismus
CSF results were not consistent with meningitis
RPR \(negative\)
HIV \(negative\)
lyme \(negative\)
Leptomeningitis, carcinomatous
representing leptomeningeal carcinomatosis
Lyme serology, other tick borne serology, viral serology, rheumatological blood work were all negative
LP normal
LP normal with normal OP
most concerned about leptomeningeal carcinomatosis
leptomeningeal carcinomatosis
Meningitis, carcinomatous
none of which demonstrated a clear etiology for her encephalitis
HSV PCR negative
Cryptococcal antigen negative
Toxo PCR negative
CMV PCR negative
CMV, EBV, adenovirus negative
infectious meningitis is considered less likely
consistent with leptomeningeal dissemination of tumor
likely leptomeningeal carcinomatosis
c\/w LMD
CSF Culture\/Smear NO GROWTH 2 DAYS
did not find ocular lesions c\/f disseminated histo
LGI-1 encephalitis
Limbic encephalitis with voltagegated potassium channel antibody
Gram stains and cultures were all negative
VZV IgM was negative
no evidence of encephalitis noted on imaging
GS and culture \(prelim negative\)
infectious work-up unremarkable
CSF positive for malignant cells
autoimmune mediated brainstem encephalitis
brainstem-predominant autoimmune encephalitis
aseptic encephalitis secondary to dabrafenib\/trametinib
NMDA receptor encephalitis
HHV-6, listeria, toxo negative
Meningitis\/Encephalitis unlikely
neg CSF culture
NMDA Ab\+ Encephalitis
Infectious process has been sufficiently excluded
EBV not detected
VDRL CSF nonreactive
neg Lyme PCRs, CMV PCR, EBV PCR, HHV6, HSV1\/2
no evidence of further dissemination i\.e\. neuro Lyme
autoimmune encephalomyelitis
autoimmune limbic encephalitis
Limbic encephalitis associated with voltage-gated potassium channel antibody
HSV -ve
neg CSF cultures and CSF profile
toxo negative
LGI1 encephalitis
adeno negative
VZV negative
HHV6 negative
EBV negative
CMV negative
HSV-1\/2 PCR negative
Infectious work-up continued to be negative
enterovirus PCR negative
mycobacterial smear negative
VZV PCR negative
Crypto Ag negative
HSV returned negative
CSF Cx NGTD
CSF cytology subsequently\s*came back positive for metastatic
CSF gram stain without organisms and cx NGTD
CSF was NGTD
No e\/o bacterial meningitis
not c\/w HSV encephalitis
NMDA encephalitis
CSF studies were within normal limit, cytology was negative
less c\/f for meningitis
cultures for bacterial meningitis was negative
no sign of meningismus
without meningismus
did not feel that her leptomeningeal disease was due to an infectious process
inconsistent w\/ bacterial meningitis
not consistent with([^\.|\:|____]{0,20})meningitis
immune\s*mediated encephalitis
did not think([^\.|\:|____]{0,20})confusion was related to meningitis
reassuring against bacterial meningitis
not concerning for bacterial meningitis
unremarkable for bacterial meningitis
no concern for meningismus
unlikely possibility of infectious encephalitis
ruling out meningitis
Enterovirus CSF\s*study was negative
brainstem encephalitis
CSF([^\.|\:|____]{0,20})all negative
Treponemal Ab([^\.|\:|____]{0,20})negative
HSV PCR returned negative
CSF culture([^\.|\:|____]{0,20})negative culture
CSF cultures have all been negative
CSF cultures which have returned negative
IgG4-mediated basal pachymeningitis
IgG4([^\.|\:|____]{0,20})pachymeningitis
aseptic meningitis from IVIG
IVIG([^\.|\:|____]{0,20})meningitis
AntiNMDA receptor encephalitis
presumed anti-NMDAR
anti-NMDAR\s*antibodies([^\.|\:|____]{0,20})LP
anti-NMDA\s*receptor encephalitis
CSF lyme\s*negative
\bLP\b([^\.|\:|____]{0,20})(negative|no organisms seen on)\s*gram stain
not having\s*a bacterial infection or meningitis
HSV PCR came back negative
LP\:([^\.|\:|____]{0,20})no WBCs
no history of meningitis or encephalitis
lumbar puncture([^\.|\:|____|\,]{0,20})did not show any signs of infection
CSF ([^\.|\:|____|\,]{0,20})positive for malignant
likeihood of bacterial meningitis was again thought to be extremely low
never had fevers or meningismus
Additional LP studies resulted including negative([^\.|\:|____|\,|positive]{0,20})
Autoimmune encephalitis panel
Autoimmune Encephalitis
CSF studies were bland
did not have any meningeal signs to indicate meningitis
autoimmune brainstem encephalitis
Autoimmune Brain stem encephalitis
HIV negative
does not appear infectious
lyme screen negative
RPR negative
No meningismus
(without|negative|\bno\b)([^.|:|____|,]{0,20})infectious([^.|:|____]{0,20})virus
(without|negative|\bno\b)([^.|:|____|,]{0,20})infectious([^.|:|____]{0,20})\bTick\b
(without|negative|\bno\b)([^.|:|____|,]{0,20})confusion([^.|:|____]{0,20})\bmental\b
(without|negative|\bno\b)([^.|:|____|,]{0,20})Listeria([^.|:|____]{0,20})virus
(without|negative|\bno\b)([^.|:|____|,]{0,20})Syphilis([^.|:|____]{0,20})viral
(without|negative|\bno\b)([^.|:|____|,]{0,20})Lyme([^.|:|____]{0,20})Syphilis
(without|negative|\bno\b)([^.|:|____|,]{0,20})Lyme([^.|:|____]{0,20})Lyme
(without|negative|\bno\b)([^.|:|____|,]{0,20})Lyme([^.|:|____]{0,20})virus
(without|negative|\bno\b)([^.|:|____|,]{0,20})Lyme([^.|:|____]{0,20})HSV
(without|negative|\bno\b)([^.|:|____|,]{0,20})virus([^.|:|____]{0,20})Lyme
(without|negative|\bno\b)([^.|:|____|,]{0,20})virus([^.|:|____]{0,20})virus
(without|negative|\bno\b)([^.|:|____|,]{0,20})virus([^.|:|____]{0,20})viral
(without|negative|\bno\b)([^.|:|____|,]{0,20})virus([^.|:|____]{0,20})\bTick\b
(without|negative|\bno\b)([^.|:|____|,]{0,20})virus([^.|:|____]{0,20})HSV
(without|negative|\bno\b)([^.|:|____|,]{0,20})virus([^.|:|____]{0,20})Zoster
(without|negative|\bno\b)([^.|:|____|,]{0,20})viral([^.|:|____]{0,20})Listeria
(without|negative|\bno\b)([^.|:|____|,]{0,20})viral([^.|:|____]{0,20})Lyme
(without|negative|\bno\b)([^.|:|____|,]{0,20})viral([^.|:|____]{0,20})viral
(without|negative|\bno\b)([^.|:|____|,]{0,20})viral([^.|:|____]{0,20})bacterial
(without|negative|\bno\b)([^.|:|____|,]{0,20})viral([^.|:|____]{0,20})\bTick\b
(without|negative|\bno\b)([^.|:|____|,]{0,20})viral([^.|:|____]{0,20})HSV
(without|negative|\bno\b)([^.|:|____|,]{0,20})bacterial([^.|:|____]{0,20})virus
(without|negative|\bno\b)([^.|:|____|,]{0,20})bacterial([^.|:|____]{0,20})viral
(without|negative|\bno\b)([^.|:|____|,]{0,20})bacterial([^.|:|____]{0,20})bacterial
(without|negative|\bno\b)([^.|:|____|,]{0,20})bacterial([^.|:|____]{0,20})bacteria
(without|negative|\bno\b)([^.|:|____|,]{0,20})bacterial([^.|:|____]{0,20})HSV
(without|negative|\bno\b)([^.|:|____|,]{0,20})bacteria([^.|:|____]{0,20})Listeria
(without|negative|\bno\b)([^.|:|____|,]{0,20})bacteria([^.|:|____]{0,20})leptospir
(without|negative|\bno\b)([^.|:|____|,]{0,20})bacteria([^.|:|____]{0,20})virus
(without|negative|\bno\b)([^.|:|____|,]{0,20})bacteria([^.|:|____]{0,20})bacterial
(without|negative|\bno\b)([^.|:|____|,]{0,20})bacteria([^.|:|____]{0,20})bacteria
(without|negative|\bno\b)([^.|:|____|,]{0,20})bacteria([^.|:|____]{0,20})Zoster
(without|negative|\bno\b)([^.|:|____|,]{0,20})bacteria([^.|:|____]{0,20})Pseudomona
(without|negative|\bno\b)([^.|:|____|,]{0,20})\bTick\b([^.|:|____]{0,20})Mosquito
(without|negative|\bno\b)([^.|:|____|,]{0,20})Lymphocytic([^.|:|____]{0,20})Aseptic
(without|negative|\bno\b)([^.|:|____|,]{0,20})West Nile([^.|:|____]{0,20})virus
(without|negative|\bno\b)([^.|:|____|,]{0,20})HSV([^.|:|____]{0,20})Syphilis
(without|negative|\bno\b)([^.|:|____|,]{0,20})HSV([^.|:|____]{0,20})Lyme
(without|negative|\bno\b)([^.|:|____|,]{0,20})HSV([^.|:|____]{0,20})virus
(without|negative|\bno\b)([^.|:|____|,]{0,20})HSV([^.|:|____]{0,20})viral
(without|negative|\bno\b)([^.|:|____|,]{0,20})HSV([^.|:|____]{0,20})bacterial
(without|negative|\bno\b)([^.|:|____|,]{0,20})HSV([^.|:|____]{0,20})HSV
(without|negative|\bno\b)([^.|:|____|,]{0,20})Zoster([^.|:|____]{0,20})viral
(without|negative|\bno\b)([^.|:|____|,]{0,20})Herpes([^.|:|____]{0,20})virus
(without|negative|\bno\b)([^.|:|____|,]{0,20})Herpes([^.|:|____]{0,20})Zoster
(without|negative|\bno\b)([^.|:|____|,]{0,20})Herpes([^.|:|____]{0,20})Herpes
(without|negative|\bno\b)([^.|:|____|,]{0,20})Varicella([^.|:|____]{0,20})Lyme
(without|negative|\bno\b)([^.|:|____|,]{0,20})Varicella([^.|:|____]{0,20})Zoster
(without|negative|\bno\b)([^.|:|____|,]{0,20})CMV([^.|:|____]{0,20})Lyme
(without|negative|\bno\b)([^.|:|____|,]{0,20})CMV([^.|:|____]{0,20})virus
(without|negative|\bno\b)([^.|:|____|,]{0,20})Candida([^.|:|____]{0,20})Candida
(without|negative|\bno\b)([^.|:|____|,]{0,20})Candida([^.|:|____]{0,20})Tropical
(without|negative|\bno\b)([^.|:|____|,]{0,20})cryptococ([^.|:|____]{0,20})Lyme
(without|negative|\bno\b)([^.|:|____|,]{0,20})cryptococ([^.|:|____]{0,20})HSV
(without|negative|\bno\b)([^.|:|____|,]{0,20})cryptococ([^.|:|____]{0,20})cryptococ
(without|negative|\bno\b)([^.|:|____|,]{0,20})Staphyloco([^.|:|____]{0,20})bacterial
(without|negative|\bno\b)([^.|:|____|,]{0,20})bacil([^.|:|____]{0,20})bacterial
(without|negative|\bno\b)([^.|:|____|,]{0,20})bacil([^.|:|____]{0,20})bacteria
(without|negative|\bno\b)([^.|:|____|,]{0,20})hemorrhagic([^.|:|____]{0,20})Arachnoid
(without|negative|\bno\b)([^\.|\:|____|\,]{0,20})meningitis([^.|:|____|,]{0,20})infectious
(without|negative|\bno\b)([^\.|\:|____|\,]{0,20})meningitis([^.|:|____|,]{0,20})Aseptic
(without|negative|\bno\b)([^\.|\:|____|\,]{0,20})meningitis([^.|:|____|,]{0,20})bacterial
(without|negative|\bno\b)([^.|:|____|,]{0,20})infectious
(without|negative|\bno\b)([^.|:|____|,]{0,20})confusion
(without|negative|\bno\b)([^.|:|____|,]{0,20})Listeria
(without|negative|\bno\b)([^.|:|____|,]{0,20})Syphilis
(without|negative|\bno\b)([^.|:|____|,]{0,20})Aseptic
(without|negative|\bno\b)([^.|:|____|,]{0,20})Lyme
(without|negative|\bno\b)([^.|:|____|,]{0,20})virus
(without|negative|\bno\b)([^.|:|____|,]{0,20})viral
(without|negative|\bno\b)([^.|:|____|,]{0,20})bacterial
(without|negative|\bno\b)([^.|:|____|,]{0,20})bacteria
(without|negative|\bno\b)([^.|:|____|,]{0,20})HSV
(without|negative|\bno\b)([^.|:|____|,]{0,20})Herpes
(without|negative|\bno\b)([^.|:|____|,]{0,20})CMV
(without|negative|\bno\b)([^.|:|____|,]{0,20})cryptococ
(without|negative|\bno\b)([^.|:|____|,]{0,20})Staphyloco
(without|negative|\bno\b)([^.|:|____|,]{0,20})Klebsiella
(without|negative|\bno\b)([^.|:|____|,]{0,20})Purulent
(without|negative|\bno\b)([^.|:|____|,]{0,20})parasite
(without|negative|\bno\b)([^.|:|____|,]{0,20})Arachnoid
(without|negative|\bno\b)([^.|:|____|,]{0,20})meningitis
(without|negative|\bno\b)([^.|:|____|,]{0,20})(?<!autoimmune\s*immune\s*mediated\s*)encephalitis
(without|negative|\bno\b)([^.|:|____|,]{0,20})Ventriculitis
(without|negative|\bno\b)([^.|:|____|,]{0,20})csf
(without|negative|\bno\b)([^.|:|____|,]{0,20})\bLP\b
(without|negative|\bno\b)([^.|:|____|,]{0,20})vzv
(without|negative|\bno\b)([^.|:|____|,]{0,20})\bmental\b
(without|negative|\bno\b)([^.|:|____|,]{0,20})arachnoid
(without|negative|\bno\b)([^.|:|____|,]{0,20})chlamydia
(without|negative|\bno\b)([^.|:|____|,]{0,20})coccidioides
(without|negative|\bno\b)([^.|:|____|,]{0,20})cryptococ
(without|negative|\bno\b)([^.|:|____|,]{0,20})cysticercosis
(without|negative|\bno\b)([^.|:|____|,]{0,20})ebv
(without|negative|\bno\b)([^.|:|____|,]{0,20})epidural abscess
(without|negative|\bno\b)([^.|:|____|,]{0,20})escherichia coli
(without|negative|\bno\b)([^.|:|____|,]{0,20})exanthem
(without|negative|\bno\b)([^.|:|____|,]{0,20})herpes
(without|negative|\bno\b)([^.|:|____|,]{0,20})histoplasma
(without|negative|\bno\b)([^.|:|____|,]{0,20})\bhiv\b
(without|negative|\bno\b)([^.|:|____|,]{0,20})hsv
(without|negative|\bno\b)([^.|:|____|,]{0,20})measle
(without|negative|\bno\b)([^.|:|____|,]{0,20})neisseria meningitidis
(without|negative|\bno\b)([^.|:|____|,]{0,20})nocardia
(without|negative|\bno\b)([^.|:|____|,]{0,20})parainfluenza
(without|negative|\bno\b)([^.|:|____|,]{0,20})shingle
(without|negative|\bno\b)([^.|:|____|,]{0,20})\bTick\b
(without|negative|\bno\b)([^.|:|____|,]{0,20})toxoplasm
(without|negative|\bno\b)([^.|:|____|,]{0,20})zoster
HSV PCR negative
VZV PCR negative
other infectious work up negative
less likely meningitis
Cryptococcal antigen negative
\bnormal\b CSF
\bnormal\b LP result
\bnormal\b \bLP\b
NMDAR encephalitis
LP showed no PMNs, normal protein, normal glucose and negative cultures
LP was bland, reassuring for no infectious process
(neg|negative) HIV
Childhood meningitis/
Seek medical attention if you expereince fever, chills, worsening headache or neck stiffness
(No |absent|without)([^\.|\:|____]|presented{0,20})(neck stiffness|nuchal rigidity)
(neck stiffness|nuchal rigidity)([^\.|\:|____]{0,20})(Not|absent|without)
Kernig([^\.|\:|____]{0,20})negative
negative([^\.|\:|____]{0,20})Kernig
negative([^\.|\:|____]{0,20})Brudzinski
