# Supplementary material for: A Machine Learning Approach for Identifying People With Neuroinfectious Diseases in Electronic Health Records: Algorithm Development and Validation
Source: JMIR Med Inform. 2025 Aug 29;13:e63157. doi: 10.2196/63157 (PMC12396800; doi:10.2196/63157)
Supplement: Multimedia Appendix 4 [file medinform-v13-e63157-s004.xlsx]

## Sheet: Multimedia_Appendix4_antimicrob
amikacin
ampicillin
aztreonam
cefepime
ceftazidime
ceftriaxone
chloramphenicol
ciprofloxacin
ofloxacin
gentamicin
linezolid
meropenem
moxifloxacin
nafcillin
oxacillin
penicillin g
penicillin
tobramycin
VALTREX
valacyclovir
acyclovir
amphotericin
\bcephalo
dexamethasone
fluconazole
flucytosine
fluoroquinolone
lactam
rifampin
sulfamethoxazole
tmp-smx
smx
tmp
Bactrim
\bOflox\b
trimethoprim
vancomycin
axone
ZOVIRAX
cillin
Albendazole
\bvanc\b
\bctx\b
intrathecal Gentamycin
