# Supplementary material for: A Machine Learning Approach for Identifying People With Neuroinfectious Diseases in Electronic Health Records: Algorithm Development and Validation
Source: JMIR Med Inform. 2025 Aug 29;13:e63157. doi: 10.2196/63157 (PMC12396800; doi:10.2196/63157)
Supplement: Multimedia Appendix 5 [file medinform-v13-e63157-s005.txt]

{'a'
'abdominal'
'able'
'abnormality'
'about'
'above'
'acceptable'
'ace'
'ache'
'active'
'activity'
'additional'
'admission'
'admit'
'admitted'
'affected'
'after'
'again'
'against'
'ago'
'agree'
'ain'
'alb'
'albumin'
'alcohol'
'alkp'
'all'
'allergen'
'allergy'
'already'
'also'
'alt'
'am'
'amlodipine'
'an'
'and'
'andor'
'ankle'
'antigen'
'anxiety'
'any'
'appears'
'appetite'
'appointment'
'april'
'are'
'aren'
"aren't"
'around'
'arrival'
'arthroscopy'
'as'
'assessment'
'assessmentplan'
'associated'
'asthma'
'at'
'atrial'
'attending'
'away'
'axone'
'back'
'based'
'baseline'
'basic'
'be'
'because'
'been'
'before'
'being'
'below'
'benign'
'better'
'between'
'bid'
'bleeding'
'blood'
'bolus'
'both'
'bowel'
'bruising'
'bun'
'bundle'
'but'
'bwh'
'by'
'ca'
'cal'
'calcium'
'called'
'can'
'cancer'
'capsule'
'car'
'cardiovascular'
'care'
'case'
'cause'
'cb'
'cbc'
'center'
'cf'
'change'
'check'
'chest'
'chief'
'chloride'
'chronic'
'cl'
'clear'
'clinic'
'clinical'
'close'
'co'
'coags'
'code'
'cold'
'come'
'comment'
'complaint'
'complete'
'completed'
'compliant'
'component'
'comprehensive'
'concern'
'concerning'
'condition'
'consider'
'considered'
'consistent'
'constipation'
'consult'
'consulted'
'continue'
'continued'
'continues'
'continuous'
'control'
'cough'
'could'
'couldn'
"couldn't"
'course'
'crbc'
'cre'
'creatinine'
'crp'
'current'
'currently'
'cus'
'cva'
'cycles'
'd'
'd1'
'daily'
'dat'
'data'
'date'
'dated'
'datetime'
'day'
'days'
'dbili'
'december'
'deer'
'definitive'
'definitively'
'degenerative'
'delayed'
'delays'
'demonstrat'
'denies'
'department'
'describes'
'detail'
'detected'
'developed'
'diabetes'
'diagnosed'
'diagnosis'
'diarrhea'
'did'
'didn'
"didn't"
'diff'
'differential'
'difficulty'
'disc'
'discharge'
'discharged'
'discus'
'discussed'
'disease'
'disorder'
'dispense'
'disposition'
'disturbance'
'do'
'does'
'doesn'
"doesn't"
'doing'
'don'
"don't"
'done'
'dose'
'down'
'dr'
'drive'
'drop'
'drug'
'due'
'duration'
'during'
'dyspnea'
'dysuria'
'each'
'ear'
'earlier'
'egfr'
'electrolyte'
'emergency'
'encounter'
'end'
'ent'
'episode'
'estimated'
'etiology'
'evaluated'
'evaluation'
'every'
'evidence'
'exam'
'except'
'extremity'
'eye'
'facilityadministered'
'factor'
'fall'
'family'
'fatigue'
'favor'
'feasible'
'feat'
'feel'
'feeling'
'felt'
'female'
'few'
'file'
'final'
'finding'
'fine'
'first'
'florence'
'flow'
'flp'
'fluid'
'fluoride'
'follow'
'followed'
'following'
'followup'
'foot'
'for'
'found'
'free'
'frequency'
'from'
'fu'
'full'
'fully'
'further'
'future'
'gastroesophageal'
'gastrointestinal'
'gdl'
'general'
'get'
'gfr'
'given'
'glu'
'glucose'
'glycol'
'going'
'good'
'got'
'gtt'
'had'
'hadn'
"hadn't"
'has'
'hasn'
"hasn't"
'have'
'haven'
"haven't"
'having'
'hct'
'he'
'head'
'heart'
'help'
'hent'
'hepatitis'
'her'
'here'
'hers'
'herself'
'hgb'
'high'
'him'
'himself'
'his'
'history'
'home'
'hospital'
'hour'
'how'
'however'
'hpi'
'htn'
'hypercholesterolemia'
'hyperlipidemia'
'hypertension'
'i'
'if'
'illness'
'impression'
'improved'
'improving'
'in'
'include'
'includes'
'including'
'incontinence'
'increase'
'index'
'infusion'
'initially'
'inject'
'injection'
'inpatient'
'input'
'inr'
'insomnia'
'instructed'
'intact'
'intake'
'intensity'
'intermittent'
'interval'
'intervention'
'into'
'intravenous'
'involvement'
'ion'
'is'
'isn'
"isn't"
'iso'
'issue'
'it'
"it's"
'its'
'itself'
'iv'
'ivpb'
'joint'
'june'
'just'
'kidney'
'known'
'kul'
'lab'
'last'
'le'
'left'
'leg'
'level'
'lfts'
'like'
'likely'
'limited'
'line'
'lisinopril'
'list'
'liver'
'll'
'loss'
'low'
'lower'
'lue'
'lung'
'lymph'
'm'
'ma'
'make'
'making'
'male'
'management'
'manual'
'march'
'matter'
'may'
'md'
'mdm'
'me'
'med'
'medical'
'medication'
'meei'
'mellitus'
'memory'
'method'
'metoprolol'
'mg'
'mgdl'
'mgh'
'mgkg'
'michael'
'mightn'
"mightn't"
'mild'
'minute'
'mlhr'
'month'
'mood'
'more'
'morning'
'most'
'motion'
'motoprolol'
'mouth'
'mpv'
'mrn'
'much'
'mul'
'multiple'
'murmur'
'muscle'
'musculoskeletal'
'mustn'
"mustn't"
'my'
'myself'
'name'
'nasal'
'need'
'needed'
'needn'
"needn't"
'nerve'
'new'
'night'
'nightly'
'none'
'nor'
'not'
'notable'
'note'
'noted'
'noticed'
'now'
'nurse'
'o'
'obtain'
'obtained'
'october'
'ocular'
'of'
'off'
'old'
'on'
'once'
'one'
'ongoing'
'only'
'onset'
'or'
'oral'
'order'
'ordered'
'osh'
'other'
'otherwise'
'our'
'ours'
'ourselves'
'out'
'outpatient'
'outside'
'over'
'overall'
'own'
'palpitation'
'panel'
'partner'
'past'
'pastsurgical'
'patient'
'pdmp'
'pending'
'per'
'performed'
'persistent'
'person'
'pertinent'
'physical'
'picc'
'placed'
'placement'
'plan'
'please'
'plt'
'pm'
'pneumonia'
'possible'
'post'
'potassium'
'pregnancy'
'present'
'presentation'
'presented'
'presenting'
'pressure'
'previous'
'primarily'
'primary'
'prior'
'prn'
'problem'
'procedure'
'provider'
'psychiatricbehavioral'
'pt'
'ptt'
'pulse'
'puncture'
'pursue'
'question'
'raising'
'range'
'rare'
'rate'
'rbc'
'rdw'
're'
'reaction'
'reason'
'received'
'recent'
'recommend'
'recommendation'
'recommended'
'record'
'recovery'
'recurrent'
'red'
'ref'
'refill'
'reflux'
'regarding'
'regimen'
'rehab'
'related'
'remains'
'renal'
'repeat'
'report'
'reported'
'resolved'
'resp'
'respiratory'
'result'
'return'
'returned'
'review'
'reviewed'
'right'
'risk'
'room'
'routine'
'rue'
's'
'same'
'saw'
'scheduled'
'screen'
'secondary'
'see'
'seen'
'senna'
'sent'
'serum'
'service'
'setting'
'several'
'severe'
'shan'
"shan't"
'she'
"she's"
'shortness'
'should'
"should've"
'shouldn'
"shouldn't"
'show'
'showed'
'side'
'sig'
'sign'
'similar'
'since'
'sinus'
'site'
'skin'
'sleep'
'slightly'
'slp'
'small'
'so'
'sob'
'social'
'sodium'
'some'
'son'
'sonopalpation'
'soon'
'sore'
'source'
'sp'
'speak'
'speech'
'spent'
'spoke'
'stable'
'standing'
'start'
'started'
'starting'
'state'
'status'
'still'
'stopped'
'strength'
'study'
'subjective'
'subsequent'
'such'
'surgery'
'surgical'
'suspected'
'sweat'
'symptom'
'system'
't'
'tablet'
'take'
'taking'
'tbili'
'temp'
'tenderness'
'term'
'test'
'testing'
'than'
'thank'
'that'
"that'll"
'the'
'their'
'theirs'
'them'
'themselves'
'then'
'therapy'
'there'
'these'
'they'
'thickening'
'think'
'this'
'thoracic'
'those'
'though'
'thought'
'three'
'through'
'tid'
'time'
'to'
'today'
'too'
'took'
'total'
'tp'
'transfer'
'transferred'
'transitioned'
'treated'
'treatment'
'tried'
'tsh'
'twelve'
'twice'
'two'
'tylenol'
'type'
'ucre'
'unable'
'unclear'
'under'
'underwent'
'unit'
'unknown'
'unspecified'
'until'
'up'
'uri'
'urinary'
'urine'
'use'
'using'
'uti'
'value'
've'
'vein'
'very'
'vision'
'visit'
'visual'
'vitals'
'vitamin'
'voice'
'walk'
'walker'
'was'
'wasn'
"wasn't"
'we'
'week'
'weekly'
'weight'
'well'
'went'
'were'
'weren'
"weren't"
'what'
'when'
'where'
'which'
'while'
'who'
'whom'
'why'
'wife'
'will'
'with'
'within'
'woman'
'won'
"won't"
'work'
'workup'
'would'
'wouldn'
"wouldn't"
'wout'
'y'
'year'
'yesterday'
'yet'
'yo'
'you'
"you'd"
"you'll"
"you're"
"you've"
'your'
'yours'
'yourself'
'yourselves'}
